# Supplementary material for: 1,3-Bis(carboxy­meth­yl)imidazolium triiodide 1-carboxyl­atomethyl-3-carboxy­methyl­imidazolium
Source: Acta Crystallogr Sect E Struct Rep Online. 2009 Jul 4;65(Pt 8):o1780. doi: 10.1107/S1600536809025239 (PMC2977287; doi:10.1107/S1600536809025239)
Supplement: Supplementary file 1 [file e-65-o1780-sup1.cif]

##############################################################################
###                                                                        ###
###        Electronic paper (Acta Crystallographica Section E)             ###
###                                                                        ###
##############################################################################
#                                                                            #
# This CIF contains the data in a paper accepted for publication in Acta     #
# Crystallographica Section E. It conforms to the requirements of Notes      #
# for Authors for Section E, and has been peer reviewed under the auspices   #
# of the IUCr Commission on Journals.                                        #
#                                                                            #
# Full details of the Crystallographic Information File format               #
# are given in the paper "The Crystallographic Information File (CIF):       #
# a New Standard Archive File for Crystallography" by S. R. Hall, F. H.      #
# Allen and I. D. Brown [Acta Cryst. (1991), A47, 655-685].                  #
#                                                                            #
# The current version of the core CIF dictionary is obtainable from          #
# ftp://ftp.iucr.org/pub/cif_core.dic. The current version number is 2.4.    #
#                                                                            #
# Software is freely available for graphical display of the structure(s) in  #
# this CIF.  For information consult the CIF home page http://www.iucr.org/  #
# cif/home.html                                                              #
#                                                                            #
# This file may be used for bona fide research purposes within the           #
# scientific community so long as proper attribution is given to the journal # 
# article from which it was obtained.                                        #
#                                                                            #
##############################################################################
                                             
data_I
_audit_creation_method     SHELXL-97
_chemical_name_systematic
;
1,3-Bis(carboxymethyl)imidazolium triiodide
1-carboxylatomethyl-3-carboxymethylimidazolium
;
_chemical_name_common     ?
_chemical_formula_moiety     'C14 H17 N4 O8, I3'
_chemical_formula_sum     'C14 H17 I3 N4 O8'
_chemical_formula_iupac     'C7 H9 N2 O4 +, I3 -, C7 H8 N2 O4'
_chemical_formula_weight     750.02
_chemical_melting_point     ?
_symmetry_cell_setting     Monoclinic
_symmetry_space_group_name_H-M     'C 2/c'
loop_
    _symmetry_equiv_pos_as_xyz
    'x, y, z'
    '-x, y, -z+1/2'
    'x+1/2, y+1/2, z'
    '-x+1/2, y+1/2, -z+1/2'
    '-x, -y, -z'
    'x, -y, z-1/2'
    '-x+1/2, -y+1/2, -z'
    'x+1/2, -y+1/2, z-1/2'
_cell_length_a     22.260(3)
_cell_length_b     10.1973(17)
_cell_length_c     10.1077(17)
_cell_angle_alpha     90.00
_cell_angle_beta     92.209(2)
_cell_angle_gamma     90.00
_cell_volume     2292.7(6)
_cell_formula_units_Z     4
_cell_measurement_reflns_used     2974
_cell_measurement_theta_min     2.959
_cell_measurement_theta_max     27.203
_cell_measurement_temperature     298(2)
_exptl_crystal_description     plate
_exptl_crystal_colour     red
_exptl_crystal_size_max     0.49
_exptl_crystal_size_mid     0.44
_exptl_crystal_size_min     0.40
_exptl_crystal_density_diffrn     2.173
_exptl_crystal_density_meas     ?
_exptl_crystal_density_method     'not measured'
_exptl_crystal_F_000     1408
_exptl_absorpt_coefficient_mu     4.135
_exptl_absorpt_correction_type     multi-scan
_exptl_absorpt_process_details     '(SADABS; Bruker, 2001)'
_exptl_absorpt_correction_T_min     0.2365
_exptl_absorpt_correction_T_max     0.2886
_diffrn_ambient_temperature     298(2)
_diffrn_radiation_type     MoK\a
_diffrn_radiation_wavelength     0.71073
_diffrn_radiation_source     'fine-focus sealed tube'
_diffrn_radiation_monochromator     graphite
_diffrn_measurement_device_type     'Bruker SMART 1000 CCD area-detector'
_diffrn_measurement_method     '\f and \w'
_diffrn_detector_area_resol_mean     ?
_diffrn_reflns_number     6257
_diffrn_reflns_av_R_equivalents     0.0314
_diffrn_reflns_av_sigmaI/netI     0.0357
_diffrn_reflns_theta_min     1.83
_diffrn_reflns_theta_max     26.00
_diffrn_reflns_theta_full     26.00
_diffrn_measured_fraction_theta_max     0.995
_diffrn_measured_fraction_theta_full     0.995
_diffrn_reflns_limit_h_min     -18
_diffrn_reflns_limit_h_max     27
_diffrn_reflns_limit_k_min     -11
_diffrn_reflns_limit_k_max     12
_diffrn_reflns_limit_l_min     -9
_diffrn_reflns_limit_l_max     12
_reflns_number_total     2248
_reflns_number_gt     1702
_reflns_threshold_expression     I>2\s(I)
_refine_ls_structure_factor_coef     Fsqd
_refine_ls_matrix_type     full
_refine_ls_R_factor_all     0.0523
_refine_ls_R_factor_gt     0.0313
_refine_ls_wR_factor_gt     0.0880
_refine_ls_wR_factor_ref     0.1123
_refine_ls_goodness_of_fit_ref     1.034
_refine_ls_restrained_S_all     1.034
_refine_ls_number_reflns     2248
_refine_ls_number_parameters     140
_refine_ls_number_restraints     0
_refine_ls_hydrogen_treatment     mixed
_refine_ls_weighting_scheme     calc
_refine_ls_weighting_details
         'calc w=1/[\s^2^(Fo^2^)+(0.0655P)^2^+3.4411P] where P=(Fo^2^+2Fc^2^)/3'
_atom_sites_solution_hydrogens     geom
_atom_sites_solution_primary     direct
_atom_sites_solution_secondary     difmap
_refine_ls_shift/su_max     0.000
_refine_ls_shift/su_mean     0.000
_refine_diff_density_max     0.844
_refine_diff_density_min     -0.985
_refine_ls_extinction_method     'SHELXL97 (Sheldrick, 2008)'
_refine_ls_extinction_coef     0.0032(2)
_refine_ls_extinction_expression
                                  'Fc^*^=kFc[1+0.001xFc^2^\l^3^/sin(2\q)]^-1/4^'
loop_
    _atom_type_symbol
    _atom_type_description
    _atom_type_scat_dispersion_real
    _atom_type_scat_dispersion_imag
    _atom_type_scat_source
    'C' 'C' 0.0033 0.0016
                         'International Tables Vol C Tables 4.2.6.8 and 6.1.1.4'
    'H' 'H' 0.0000 0.0000
                         'International Tables Vol C Tables 4.2.6.8 and 6.1.1.4'
    'I' 'I' -0.4742 1.8119
                         'International Tables Vol C Tables 4.2.6.8 and 6.1.1.4'
    'N' 'N' 0.0061 0.0033
                         'International Tables Vol C Tables 4.2.6.8 and 6.1.1.4'
    'O' 'O' 0.0106 0.0060
                         'International Tables Vol C Tables 4.2.6.8 and 6.1.1.4'
_computing_data_collection     'SMART (Bruker, 2001)'
_computing_cell_refinement     'SAINT (Bruker, 2001)'
_computing_data_reduction     'SAINT (Bruker, 2001)'
_computing_structure_solution     'SHELXS97 (Sheldrick, 2008)'
_computing_structure_refinement     'SHELXL97 (Sheldrick, 2008)'
_computing_molecular_graphics     'SHELXTL (Sheldrick, 2008)'
_computing_publication_material     'SHELXTL (Sheldrick, 2008)'
loop_
    _atom_site_type_symbol
    _atom_site_label
    _atom_site_fract_x
    _atom_site_fract_y
    _atom_site_fract_z
    _atom_site_U_iso_or_equiv
    _atom_site_adp_type
    _atom_site_calc_flag
    _atom_site_refinement_flags
    _atom_site_occupancy
    _atom_site_disorder_assembly
    _atom_site_disorder_group
    O O1 0.46232(19) -0.1010(4) 0.1047(4) 0.0471(10) Uani d . 1 . .
    O O2 0.45813(18) 0.1069(4) 0.1678(4) 0.0467(10) Uani d . 1 . .
    O O3 0.4311(2) 0.7258(4) -0.0724(5) 0.0608(13) Uani d . 1 . .
    O O4 0.4461(2) 0.5756(4) 0.0836(4) 0.0533(11) Uani d . 1 . .
    N N1 0.38543(17) 0.1836(4) -0.0301(4) 0.0331(9) Uani d . 1 . .
    N N2 0.38902(19) 0.3887(4) -0.0756(4) 0.0337(9) Uani d . 1 . .
    C C1 0.4130(2) 0.2736(5) -0.0999(5) 0.0349(11) Uani d . 1 . .
    H H1 0.4441 0.2581 -0.1566 0.042 Uiso calc R 1 . .
    C C2 0.3446(2) 0.3728(5) 0.0145(6) 0.0415(12) Uani d . 1 . .
    H H2 0.3207 0.4385 0.0487 0.050 Uiso calc R 1 . .
    C C3 0.3423(3) 0.2448(5) 0.0434(6) 0.0431(13) Uani d . 1 . .
    H H3 0.3167 0.2047 0.1016 0.052 Uiso calc R 1 . .
    C C4 0.4439(2) 0.0124(5) 0.0929(5) 0.0357(11) Uani d . 1 . .
    C C5 0.4008(2) 0.0437(5) -0.0226(5) 0.0362(11) Uani d . 1 . .
    H H5A 0.4189 0.0175 -0.1043 0.043 Uiso calc R 1 . .
    H H5B 0.3643 -0.0069 -0.0140 0.043 Uiso calc R 1 . .
    C C6 0.4295(2) 0.6072(5) -0.0261(5) 0.0365(11) Uani d . 1 . .
    C C7 0.4056(3) 0.5151(5) -0.1311(5) 0.0381(12) Uani d . 1 . .
    H H7A 0.3706 0.5541 -0.1757 0.046 Uiso calc R 1 . .
    H H7B 0.4359 0.5019 -0.1962 0.046 Uiso calc R 1 . .
    I I1 0.228024(19) 0.42974(5) 0.27861(4) 0.0609(2) Uani d . 1 . .
    I I2 0.2500 0.2500 0.5000 0.0519(2) Uani d S 1 . .
    H H2O 0.5000 0.106(9) 0.2500 0.08(3) Uiso d S 1 . .
    H H3O 0.435(4) 0.780(7) -0.014(9) 0.07(2) Uiso d . 1 . .
loop_
    _atom_site_aniso_label
    _atom_site_aniso_U_11
    _atom_site_aniso_U_22
    _atom_site_aniso_U_33
    _atom_site_aniso_U_12
    _atom_site_aniso_U_13
    _atom_site_aniso_U_23
    O1 0.054(2) 0.037(2) 0.049(2) 0.0015(17) -0.0163(19) -0.0009(17)
    O2 0.052(2) 0.044(2) 0.042(2) 0.0067(17) -0.0205(18) -0.0129(17)
    O3 0.094(4) 0.038(2) 0.048(3) -0.016(2) -0.026(2) 0.009(2)
    O4 0.078(3) 0.051(2) 0.030(2) -0.0123(19) -0.014(2) 0.0074(17)
    N1 0.030(2) 0.035(2) 0.034(2) 0.0008(17) -0.0065(17) -0.0041(18)
    N2 0.038(2) 0.040(2) 0.023(2) -0.0028(18) -0.0028(17) -0.0004(17)
    C1 0.034(3) 0.040(3) 0.031(3) 0.002(2) 0.001(2) -0.005(2)
    C2 0.036(3) 0.046(3) 0.043(3) 0.003(2) 0.010(2) 0.000(2)
    C3 0.038(3) 0.049(3) 0.044(3) -0.002(2) 0.012(2) 0.000(2)
    C4 0.032(3) 0.042(3) 0.033(3) -0.005(2) -0.004(2) -0.001(2)
    C5 0.035(3) 0.035(3) 0.038(3) 0.000(2) -0.010(2) -0.005(2)
    C6 0.036(3) 0.044(3) 0.030(3) -0.001(2) -0.001(2) 0.006(2)
    C7 0.050(3) 0.038(3) 0.025(2) -0.003(2) -0.004(2) 0.002(2)
    I1 0.0478(3) 0.0875(4) 0.0468(3) 0.0116(2) -0.00472(19) -0.0100(2)
    I2 0.0379(3) 0.0668(4) 0.0508(4) 0.0012(2) -0.0021(2) -0.0218(3)
loop_
    _geom_bond_atom_site_label_1
    _geom_bond_atom_site_label_2
    _geom_bond_site_symmetry_2
    _geom_bond_distance
    _geom_bond_publ_flag
    O1 C4 . 1.231(6) .
    O2 C4 . 1.259(6) .
    O2 H2O . 1.224(4) ?
    O3 C6 . 1.297(6) .
    O3 H3O . 0.81(8) ?
    O4 C6 . 1.199(7) .
    N1 C1 . 1.323(6) .
    N1 C3 . 1.384(6) .
    N1 C5 . 1.467(6) ?
    N2 C1 . 1.316(6) .
    N2 C2 . 1.380(6) .
    N2 C7 . 1.459(6) ?
    C1 H1 . 0.9300 ?
    C2 C3 . 1.339(7) ?
    C2 H2 . 0.9300 ?
    C3 H3 . 0.9300 ?
    C4 C5 . 1.516(7) ?
    C5 H5A . 0.9700 ?
    C5 H5B . 0.9700 ?
    C6 C7 . 1.500(7) ?
    C7 H7A . 0.9700 ?
    C7 H7B . 0.9700 ?
    I1 I2 . 2.9192(6) ?
    I2 I1 7_556 2.9192(6) ?
loop_
    _geom_angle_atom_site_label_1
    _geom_angle_atom_site_label_2
    _geom_angle_atom_site_label_3
    _geom_angle_site_symmetry_1
    _geom_angle_site_symmetry_3
    _geom_angle
    _geom_angle_publ_flag
    C4 O2 H2O . . 125(4) ?
    C6 O3 H3O . . 112(6) ?
    C1 N1 C3 . . 108.5(4) ?
    C1 N1 C5 . . 126.2(4) ?
    C3 N1 C5 . . 125.1(4) ?
    C1 N2 C2 . . 108.9(4) ?
    C1 N2 C7 . . 127.3(4) ?
    C2 N2 C7 . . 123.7(4) ?
    N2 C1 N1 . . 108.7(4) ?
    N2 C1 H1 . . 125.7 ?
    N1 C1 H1 . . 125.7 ?
    C3 C2 N2 . . 107.0(4) ?
    C3 C2 H2 . . 126.5 ?
    N2 C2 H2 . . 126.5 ?
    C2 C3 N1 . . 106.9(5) ?
    C2 C3 H3 . . 126.6 ?
    N1 C3 H3 . . 126.6 ?
    O1 C4 O2 . . 125.8(5) ?
    O1 C4 C5 . . 118.1(5) ?
    O2 C4 C5 . . 116.0(5) ?
    N1 C5 C4 . . 112.6(4) ?
    N1 C5 H5A . . 109.1 ?
    C4 C5 H5A . . 109.1 ?
    N1 C5 H5B . . 109.1 ?
    C4 C5 H5B . . 109.1 ?
    H5A C5 H5B . . 107.8 ?
    O4 C6 O3 . . 124.9(5) ?
    O4 C6 C7 . . 125.0(5) ?
    O3 C6 C7 . . 110.0(5) ?
    N2 C7 C6 . . 111.7(4) ?
    N2 C7 H7A . . 109.3 ?
    C6 C7 H7A . . 109.3 ?
    N2 C7 H7B . . 109.3 ?
    C6 C7 H7B . . 109.3 ?
    H7A C7 H7B . . 107.9 ?
    I1 I2 I1 7_556 . 180.0 ?
loop_
    _geom_hbond_atom_site_label_D
    _geom_hbond_atom_site_label_H
    _geom_hbond_atom_site_label_A
    _geom_hbond_site_symmetry_A
    _geom_hbond_distance_DH
    _geom_hbond_distance_HA
    _geom_hbond_distance_DA
    _geom_hbond_angle_DHA
    _geom_hbond_publ_flag
    O3 H3O O1 1_565 0.81(8) 1.80(8) 2.591(6) 166(9) y
    O2 H2O O2 2_655 1.224(4) 1.224(4) 2.449(6) 179(9) y
data_global
_journal_date_recd_electronic     2009-06-24
_journal_date_accepted     2009-06-30
_journal_name_full     'Acta Crystallographica, Section E'
_journal_year     2009
_journal_volume     65
_journal_issue      8
_journal_page_first     o1780
_journal_page_last     o1780
_journal_paper_category     QO
_journal_coeditor_code     BT2982
_publ_contact_author_name     'Dr. Jinling Miao'
_publ_contact_author_address
;
 School of Chemistry and Chemical Engineering
 University of Jinan
 Jinan 250022
 People's Republic of China.
;
_publ_contact_author_email     chm_miaojl@ujn.edu.cn
_publ_contact_author_fax     '86 531 82767367'
_publ_contact_author_phone     '86 531 82767367'
_publ_section_title
;
1,3-Bis(carboxymethyl)imidazolium triiodide
1-carboxylatomethyl-3-carboxymethylimidazolium
;
loop_
    _publ_author_name
    _publ_author_address
    'Jinling Miao'
;
School of Chemistry and Chemical Engineering
University of Jinan
Jinan 250022
People's Republic of China
;
    'Chunhua Hu'
;
Department of Chemistry
New York University
100 Washington Square East
New York, NY 10003-6688
USA
;
    'Haiyan Chen'
;
School of Chemistry and Chemical Engineering
University of Jinan
Jinan 250022
People's Republic of China
;
    'Guizhen Yuan'
;
School of Chemistry and Chemical Engineering
University of Jinan
Jinan 250022
People's Republic of China
;
    'Yong Nie'
;
School of Chemistry and Chemical Engineering
University of Jinan
Jinan 250022
People's Republic of China
;
_refine_special_details
;
Refinement of F^2^ against ALL reflections. The weighted <i>R</i>-factor
<i>wR</i> and goodness of fit S are based on F^2^, conventional
<i>R</i>-factors <i>R</i> are based on F, with F set to zero for negative
F^2^. The threshold expression of F^2^ > 2sigma(F^2^) is used only for
calculating <i>R</i>-factors(gt) <i>etc</i>. and is not relevant to the choice
of reflections for refinement. <i>R</i>-factors based on F^2^ are
statistically about twice as large as those based on F, and R-factors based
on ALL data will be even larger.
;
