# Supplementary material for: 1,3-Bis(carboxy­meth­yl)imidazolium triiodide 1-carboxyl­atomethyl-3-carboxy­methyl­imidazolium
Source: Acta Crystallogr Sect E Struct Rep Online. 2009 Jul 4;65(Pt 8):o1780. doi: 10.1107/S1600536809025239 (PMC2977287; doi:10.1107/S1600536809025239)
Supplement: Supplementary file 2 [file e-65-o1780-Isup2.hkl]

# 
# h,k,l, Fc-squared, Fo-squared, sigma(Fo-squared) and status flag 
# 
data_I
_shelx_title ' 070202h C2/c' 
_shelx_refln_list_code          4 
_shelx_F_calc_maximum      582.26 
_exptl_crystal_F_000      1408.00 
_reflns_d_resolution_high  0.8108 
 
loop_ 
 _symmetry_equiv_pos_as_xyz 
 'x, y, z' 
 '-x, y, -z+1/2' 
 'x+1/2, y+1/2, z' 
 '-x+1/2, y+1/2, -z+1/2' 
 '-x, -y, -z' 
 'x, -y, z-1/2' 
 '-x+1/2, -y+1/2, -z' 
 'x+1/2, -y+1/2, z-1/2' 
 
_cell_length_a    22.2600 
_cell_length_b    10.1973 
_cell_length_c    10.1077 
_cell_angle_alpha  90.000 
_cell_angle_beta   92.209 
_cell_angle_gamma  90.000 
 
_shelx_F_squared_multiplier     1.000 
 
loop_ 
 _refln_index_h 
 _refln_index_k 
 _refln_index_l 
 _refln_F_squared_calc 
 _refln_F_squared_meas 
 _refln_F_squared_sigma 
 _refln_observed_status 
   2   0   0    85024.63    73969.59   1943.29 o 
   4   0   0   108392.73    99178.59   2561.32 o 
   6   0   0   339021.59   303910.34   7712.60 o 
   8   0   0    32163.71    33520.69    956.28 o 
  10   0   0    66644.44    71363.83   1935.60 o 
  12   0   0     6529.13     6527.41    308.30 o 
  14   0   0     5512.63     6360.93    321.04 o 
  16   0   0      844.72     1296.06    166.65 o 
  18   0   0     4264.74     4308.21    209.45 o 
  20   0   0      114.21       20.69     79.96 o 
  22   0   0      532.28      455.78    111.85 o 
  24   0   0      675.97      605.48    125.29 o 
  26   0   0      703.55      769.52    148.84 o 
   1   1   0     3211.39     3527.34     58.73 o 
   3   1   0     2741.76     2828.74     50.42 o 
   5   1   0    68343.58    67877.23   1062.27 o 
   7   1   0    48543.31    49611.65    642.61 o 
   9   1   0    54888.47    54655.05    829.61 o 
  11   1   0    68518.43    72172.55   2244.90 o 
  13   1   0    16914.48    17983.21    321.52 o 
  15   1   0    27016.16    28556.49    697.12 o 
  17   1   0     8123.53     9140.06    252.43 o 
  19   1   0     2858.62     2847.07    125.46 o 
  21   1   0     1307.29     1360.59    108.52 o 
  23   1   0      172.00      102.54     67.24 o 
  25   1   0      295.28       58.44     82.21 o 
  27   1   0      395.65      323.48     98.05 o 
   0   2   0     7265.08     7319.89    127.27 o 
   2   2   0     1115.75     1186.14     53.67 o 
   4   2   0     2355.49     2430.15     63.81 o 
   6   2   0      190.07      223.48     20.56 o 
   8   2   0     5346.34     5614.85     96.63 o 
  10   2   0     7070.27     7262.07    142.73 o 
  12   2   0    24294.95    25028.75    567.96 o 
  14   2   0    10947.42    11277.96    288.71 o 
  16   2   0    18363.29    19166.10    407.96 o 
  18   2   0    19283.60    21711.73    521.88 o 
  20   2   0     9708.33    10249.02    250.90 o 
  22   2   0    14321.59    15091.43    386.96 o 
  24   2   0     8779.34     9409.32    338.19 o 
  26   2   0     2316.91     2732.79    174.84 o 
   1   3   0      679.83      628.36     31.93 o 
   3   3   0     1531.17     1498.56     67.44 o 
   5   3   0      164.94      114.52     21.65 o 
   7   3   0     5586.45     5179.01     94.44 o 
   9   3   0      300.21      210.08     36.64 o 
  11   3   0     1549.40     1343.19     53.17 o 
  13   3   0     7940.14     8543.31    176.15 o 
  15   3   0      391.26      355.43     69.95 o 
  17   3   0     1154.35     1237.49    163.42 o 
  19   3   0      210.40      352.83    106.48 o 
  21   3   0      268.39      352.15     85.60 o 
  23   3   0      344.82      301.10    123.27 o 
  25   3   0       22.33      159.78    109.42 o 
   0   4   0     6750.22     6021.67    124.71 o 
   2   4   0    12503.06    11933.84    168.29 o 
   4   4   0     2440.24     2028.17     64.72 o 
   6   4   0    22654.23    22293.43    332.84 o 
   8   4   0     6990.65     6604.90    128.51 o 
  10   4   0     5884.46     6011.08    138.04 o 
  12   4   0    28027.05    30093.87    622.59 o 
  14   4   0     5172.61     5128.20    163.81 o 
  16   4   0     8956.98     9499.56    925.23 o 
  18   4   0     7938.01     8311.24    327.29 o 
  20   4   0     5818.86     6048.36    288.15 o 
  22   4   0     1900.20     2286.69    263.41 o 
  24   4   0     1622.21     2002.97    260.69 o 
  26   4   0     2602.50     2838.10    230.55 o 
   1   5   0      447.37      448.14     29.34 o 
   3   5   0      316.09      479.99     42.97 o 
   5   5   0    13806.92    14690.28    245.18 o 
   7   5   0    12941.73    13423.67    235.47 o 
   9   5   0     5879.46     5893.23    119.64 o 
  11   5   0     7966.88     7687.16    176.64 o 
  13   5   0     4158.39     4079.62    135.29 o 
  15   5   0     5712.44     5395.55    241.36 o 
  17   5   0       72.54      -37.80     76.11 o 
  19   5   0     1162.06     1331.85    161.90 o 
  21   5   0      322.36      219.91    108.16 o 
  23   5   0     1343.37     1097.47    174.49 o 
  25   5   0       90.47      124.62    128.77 o 
   0   6   0    94795.61    97412.53   1467.80 o 
   2   6   0    31885.57    31890.17    410.32 o 
   4   6   0    47923.21    48832.66    678.74 o 
   6   6   0    29230.65    29351.57    442.07 o 
   8   6   0     7222.64     7367.53    173.72 o 
  10   6   0    15131.32    14835.29    268.40 o 
  12   6   0     2247.58     2132.92     99.82 o 
  14   6   0      373.62      230.61     65.90 o 
  16   6   0       72.90       62.42    161.42 o 
  18   6   0        7.17      -73.82     84.30 o 
  20   6   0      153.95      -95.65     95.65 o 
  22   6   0       84.37      -94.92    101.56 o 
  24   6   0        0.74     -100.45    107.67 o 
   1   7   0       47.42        0.62     26.80 o 
   3   7   0     5875.92     6098.21    150.22 o 
   5   7   0     6021.09     6111.48    217.67 o 
   7   7   0     2511.37     2399.70     94.19 o 
   9   7   0    14130.59    14230.54    290.10 o 
  11   7   0     5397.73     5512.50    151.77 o 
  13   7   0     4871.59     4968.64    178.19 o 
  15   7   0     6268.58     6066.05    268.94 o 
  17   7   0      764.28      713.80    130.53 o 
  19   7   0      308.15      329.64    184.00 o 
  21   7   0       50.77      -69.08     97.01 o 
   0   8   0      333.18      143.15     59.08 o 
   2   8   0     1359.49     1094.55     87.22 o 
   4   8   0      422.04      219.57     56.52 o 
   6   8   0        0.05      -32.46     32.46 o 
   8   8   0       13.06      -53.58     53.58 o 
  10   8   0     2338.98     2352.59    104.26 o 
  12   8   0     3094.95     3360.04    126.50 o 
  14   8   0     1719.94     1715.02    122.25 o 
  16   8   0     1556.57     1762.86    170.98 o 
  18   8   0     3239.33     3187.38    217.23 o 
  20   8   0     3144.41     3088.36    382.47 o 
   1   9   0      428.69      148.97     85.13 o 
   3   9   0     1749.23     1589.50    106.16 o 
   5   9   0      561.26      360.26     74.92 o 
   7   9   0     1677.00     1587.29    113.45 o 
   9   9   0     3312.78     3197.86    146.05 o 
  11   9   0        9.79      -44.05     46.88 o 
  13   9   0     2274.42     2491.19    156.61 o 
  15   9   0      521.02      518.77    166.26 o 
  17   9   0      454.20      456.58    129.55 o 
  19   9   0      248.07      230.05    117.12 o 
   0  10   0      273.56      374.63    150.13 o 
   2  10   0     4695.03     4979.40    243.55 o 
   4  10   0     1290.48     1367.21    151.45 o 
   6  10   0      784.59      865.87    100.99 o 
   8  10   0     2137.97     2080.13    130.03 o 
  10  10   0      595.63      621.77     91.97 o 
  12  10   0     2347.87     2552.51    147.39 o 
  14  10   0      294.15      185.03    104.08 o 
  16  10   0      139.36        8.59    137.81 o 
   1  11   0      317.21      551.88    118.18 o 
   3  11   0        0.62      -37.16     84.53 o 
   5  11   0       16.54       76.35     95.32 o 
   7  11   0       63.34       48.15     99.44 o 
   9  11   0       10.07      -20.79     93.16 o 
  11  11   0      163.42       82.97     75.83 o 
  13  11   0        3.19      -60.89     79.14 o 
   0  12   0      626.74      780.87    211.67 o 
   2  12   0      547.72      619.89    137.81 o 
   4  12   0      766.17      585.93    142.12 o 
   6  12   0      318.63      213.78    109.46 o 
   8  12   0      132.22      101.73    109.33 o 
 -27   1   1      902.92      848.24    125.74 o 
 -25   1   1      711.44      729.78    126.30 o 
 -23   1   1      795.78      756.32     90.55 o 
 -21   1   1     1725.21     1866.82    109.20 o 
 -19   1   1     6050.78     6311.45    182.51 o 
 -17   1   1    21384.72    22571.33    395.70 o 
 -15   1   1    24585.23    25284.40    416.81 o 
 -13   1   1    17374.21    17430.75    386.63 o 
 -11   1   1    63010.19    63262.73    981.19 o 
  -9   1   1    70260.02    71523.31    839.20 o 
  -7   1   1    50470.91    49642.55    535.19 o 
  -5   1   1   169021.61   167343.34   2361.93 o 
  -3   1   1    88523.38    87321.19   1677.26 o 
  -1   1   1    25380.82    25579.20    384.31 o 
   1   1   1    10884.18    11275.37    186.14 o 
   3   1   1    26568.82    26262.79    824.01 o 
   5   1   1    80922.52    78842.59   1771.75 o 
   7   1   1        8.43      114.22     56.69 o 
   9   1   1      430.21      525.74     33.52 o 
  11   1   1     5562.23     5445.18    197.06 o 
  13   1   1       93.36       74.62     59.65 o 
  15   1   1      321.68      471.06    180.31 o 
  17   1   1     4613.61     4686.50    222.40 o 
  19   1   1     1124.40     1102.83    141.95 o 
  21   1   1      825.30     1330.96    160.30 o 
  23   1   1     1713.52     1893.51    161.48 o 
  25   1   1     2258.96     2171.64    135.81 o 
  27   1   1     2990.28     2888.95    283.60 o 
 -26   2   1      954.67     1037.03    166.47 o 
 -24   2   1     2508.75     2815.98    166.16 o 
 -22   2   1     2970.16     3087.29    217.52 o 
 -20   2   1     7718.02     7943.19    248.18 o 
 -18   2   1     3301.75     3244.14    125.83 o 
 -16   2   1     8029.37     7880.15    188.18 o 
 -14   2   1    12429.59    12918.28    265.93 o 
 -12   2   1      113.08      192.81     33.09 o 
 -10   2   1     1673.52     1753.55     61.60 o 
  -8   2   1    11069.40    11910.48    134.65 o 
  -6   2   1    22858.29    23111.89    264.76 o 
  -4   2   1     7413.16     7651.41    111.51 o 
  -2   2   1    93977.84    91998.05   1950.15 o 
   0   2   1    56289.33    55275.60   1138.84 o 
   2   2   1    69997.69    70141.30   2163.25 o 
   4   2   1   107168.60   104869.33   2474.57 o 
   6   2   1    18855.46    19090.84    482.05 o 
   8   2   1     9895.25     9654.93    246.82 o 
  10   2   1     6505.69     6751.91    178.80 o 
  12   2   1       18.04       45.98     31.35 o 
  14   2   1      109.94       56.23     66.17 o 
  16   2   1     3569.50     3588.71    191.17 o 
  18   2   1     5964.48     6303.25    367.18 o 
  20   2   1     4823.45     5047.93    203.12 o 
  22   2   1     3774.57     3982.82    193.31 o 
  24   2   1     2213.83     2286.23    205.98 o 
  26   2   1     1138.84     1248.16    141.12 o 
 -25   3   1     3295.76     3318.87    238.83 o 
 -23   3   1     1678.14     1762.11    186.34 o 
 -21   3   1     4124.84     3633.61    221.33 o 
 -19   3   1     1066.25      819.10    165.66 o 
 -17   3   1       47.07       53.05     55.55 o 
 -15   3   1      286.33      230.65     47.60 o 
 -13   3   1     1904.70     1932.24     64.52 o 
 -11   3   1    11819.60    12598.87    257.31 o 
  -9   3   1    10282.74    10704.81    163.21 o 
  -7   3   1     1929.13     1632.93     41.25 o 
  -5   3   1     9498.73     9759.79    127.00 o 
  -3   3   1       18.87       10.48     14.48 o 
  -1   3   1     2215.61     1914.65     36.62 o 
   1   3   1    22353.25    22523.72    342.89 o 
   3   3   1    57563.02    55968.48    838.06 o 
   5   3   1    58047.06    56618.14    903.86 o 
   7   3   1   126079.11   124106.05   2196.27 o 
   9   3   1    86804.37    87640.32   1766.63 o 
  11   3   1    81580.31    81884.86   2932.74 o 
  13   3   1    72379.84    77767.94   1370.62 o 
  15   3   1    50121.81    53695.23   2044.16 o 
  17   3   1    30023.21    33166.63    639.22 o 
  19   3   1    13128.80    14093.54    358.79 o 
  21   3   1     7422.82     8057.32    336.11 o 
  23   3   1     2447.65     2566.76    275.74 o 
  25   3   1      476.56      675.58    224.43 o 
 -26   4   1      961.01     1067.34    176.36 o 
 -24   4   1     3950.92     4344.56    511.65 o 
 -22   4   1     3669.11     3572.94    232.37 o 
 -20   4   1     5123.77     5255.76    295.85 o 
 -18   4   1     7161.23     7580.62    382.10 o 
 -16   4   1    11011.43    10339.36    347.80 o 
 -14   4   1     3379.44     3041.60     71.93 o 
 -12   4   1       75.46       26.89     25.46 o 
 -10   4   1     2701.16     2733.32     65.69 o 
  -8   4   1     6300.93     5938.01    110.31 o 
  -6   4   1    18961.23    19013.61    229.98 o 
  -4   4   1    14420.81    13990.27    227.05 o 
  -2   4   1    58463.35    57567.04    678.48 o 
   0   4   1    50352.27    49623.67    538.83 o 
   2   4   1    64186.87    64103.21    840.80 o 
   4   4   1    61709.00    62268.34    823.89 o 
   6   4   1    18345.83    18035.08    282.73 o 
   8   4   1    14638.26    15056.57    475.27 o 
  10   4   1     5862.56     6181.21    122.40 o 
  12   4   1      211.18      194.43     35.85 o 
  14   4   1     1189.67     1258.22     75.06 o 
  16   4   1     3287.57     3453.17    152.51 o 
  18   4   1     1437.96     1644.41    245.47 o 
  20   4   1     6376.07     7277.50    318.28 o 
  22   4   1     5669.60     6280.95    307.56 o 
  24   4   1     1191.40     1457.32    191.03 o 
 -25   5   1      168.52      180.10    121.24 o 
 -23   5   1     1028.73     1033.73    164.67 o 
 -21   5   1     3157.61     3180.93    220.65 o 
 -19   5   1     4760.69     4560.07    247.12 o 
 -17   5   1    10348.42    10269.30    363.96 o 
 -15   5   1    23590.11    25513.49    924.89 o 
 -13   5   1    21618.13    22459.45    458.27 o 
 -11   5   1    37189.92    37883.27    735.90 o 
  -9   5   1    49905.34    49940.34   1261.36 o 
  -7   5   1    48969.21    50225.85    614.06 o 
  -5   5   1    56112.65    56217.61    765.14 o 
  -3   5   1    24919.90    25647.46    380.63 o 
  -1   5   1    27541.33    27799.71    322.53 o 
   1   5   1    15331.61    15122.01    212.19 o 
   3   5   1     4705.79     4742.92    107.83 o 
   5   5   1     1752.71     1460.37     63.77 o 
   7   5   1       82.64       50.06     54.83 o 
   9   5   1        1.18        3.65     37.06 o 
  11   5   1     1253.27     1078.98     62.22 o 
  13   5   1     1885.05     1963.09     87.89 o 
  15   5   1       77.03      -57.69     63.26 o 
  17   5   1        4.40      -68.90     68.90 o 
  19   5   1       99.77      -27.43     91.82 o 
  21   5   1      123.69       69.86    101.03 o 
  23   5   1     1026.05     1266.90    189.77 o 
 -24   6   1      201.52      121.96    125.73 o 
 -22   6   1       23.36      -99.91     99.91 o 
 -20   6   1     1094.90     1171.78    169.64 o 
 -18   6   1     1472.45     1369.91    166.23 o 
 -16   6   1       99.38       48.03     82.71 o 
 -14   6   1        6.40       20.11     57.40 o 
 -12   6   1      136.21      171.11     49.19 o 
 -10   6   1      666.98      629.40     63.54 o 
  -8   6   1     1909.35     2066.48    128.47 o 
  -6   6   1     1453.64     1329.52     73.00 o 
  -4   6   1     1293.66     1024.16     73.76 o 
  -2   6   1    17177.80    18379.17    259.86 o 
   0   6   1     9414.68     9290.63    136.85 o 
   2   6   1       35.82      102.02    100.14 o 
   4   6   1     6480.84     6155.99    179.44 o 
   6   6   1     8437.94     8523.72    174.83 o 
   8   6   1     2776.46     2555.76     92.64 o 
  10   6   1      190.69       82.89     43.87 o 
  12   6   1      537.25      342.87     55.05 o 
  14   6   1      239.10       78.67     58.33 o 
  16   6   1      751.74      619.19    123.93 o 
  18   6   1        4.46      -78.25     78.25 o 
  20   6   1        2.77      -80.44     92.77 o 
  22   6   1      872.14      951.47    165.13 o 
 -21   7   1      206.20      185.54    194.52 o 
 -19   7   1       69.14      -66.22     86.19 o 
 -17   7   1     1274.14     1207.11    151.21 o 
 -15   7   1     1963.75     2043.40    145.43 o 
 -13   7   1      674.28      492.04     64.49 o 
 -11   7   1     1427.87     1309.11     82.16 o 
  -9   7   1     2626.73     2319.62     98.16 o 
  -7   7   1     5299.22     5007.26    137.83 o 
  -5   7   1     9751.45    10022.39    204.64 o 
  -3   7   1     2332.32     2278.84     87.78 o 
  -1   7   1     6428.11     6633.10    129.61 o 
   1   7   1     5111.24     4842.69    123.06 o 
   3   7   1     1672.78     1592.45     72.73 o 
   5   7   1    12629.59    13314.49    245.05 o 
   7   7   1     4146.27     3722.89    117.86 o 
   9   7   1     1302.15     1044.96     78.00 o 
  11   7   1     3357.98     3132.12    115.92 o 
  13   7   1     2186.83     2045.12    118.46 o 
  15   7   1     3583.28     3459.90    204.42 o 
  17   7   1     3370.53     3279.80    213.97 o 
  19   7   1     1060.41     1205.54    162.47 o 
  21   7   1     1216.76     1263.18    177.30 o 
 -20   8   1      521.65      444.52    138.94 o 
 -18   8   1       10.93      -87.42     87.42 o 
 -16   8   1      455.14      242.11    101.98 o 
 -14   8   1     1014.83      930.69    103.23 o 
 -12   8   1      109.42      -18.29     47.79 o 
 -10   8   1      243.71       93.00     50.53 o 
  -8   8   1      289.46      256.63     56.92 o 
  -6   8   1      516.69      353.16     56.63 o 
  -4   8   1     1405.41     1243.58     76.01 o 
  -2   8   1      485.56      393.49     80.73 o 
   0   8   1      565.23      363.15     67.32 o 
   2   8   1     2424.74     2033.34    105.67 o 
   4   8   1     1485.42     1269.49     99.17 o 
   6   8   1        3.98       19.88     50.02 o 
   8   8   1      610.39      677.40     70.63 o 
  10   8   1      869.87     1058.74     84.12 o 
  12   8   1     1258.84     1426.22     92.74 o 
  14   8   1       77.47      225.80     74.57 o 
  16   8   1        2.03       75.98     85.22 o 
  18   8   1      849.67      871.69    149.04 o 
  20   8   1      153.32      138.02    113.15 o 
 -19   9   1      319.62      263.63    116.13 o 
 -17   9   1      557.41      322.41    175.15 o 
 -15   9   1      169.58       96.56     71.08 o 
 -13   9   1       69.74       11.52     55.92 o 
 -11   9   1      392.76      309.24     66.49 o 
  -9   9   1       30.34      -43.82     43.82 o 
  -7   9   1      318.51      175.57     71.38 o 
  -5   9   1        0.71      -47.14     47.14 o 
  -3   9   1      607.18      592.49     84.04 o 
  -1   9   1       14.73       -2.15     53.74 o 
   1   9   1     1775.06     1664.82    146.66 o 
   3   9   1     3860.83     4185.80    209.07 o 
   5   9   1     2608.37     2670.18    133.57 o 
   7   9   1     8727.77     9032.40    562.94 o 
   9   9   1     3692.53     3677.24    188.11 o 
  11   9   1     2645.71     2771.24    156.50 o 
  13   9   1     3862.63     3714.86    163.75 o 
  15   9   1     3158.63     3089.07    199.65 o 
  17   9   1     2286.22     2186.97    185.96 o 
 -16  10   1      232.68      239.88    113.05 o 
 -14  10   1      230.73      264.19    103.58 o 
 -12  10   1      434.74      430.73     90.76 o 
 -10  10   1       15.95      -26.15     63.39 o 
  -8  10   1       48.48      -20.77     62.65 o 
  -6  10   1        1.17      -51.35     62.14 o 
  -4  10   1     1049.09     1097.25    108.70 o 
  -2  10   1     1549.68     1440.13    161.06 o 
   0  10   1     1360.39     1411.56    205.08 o 
   2  10   1     1061.18      975.41    137.51 o 
   4  10   1      630.42      688.89    209.44 o 
   6  10   1     1377.55     1299.88    152.87 o 
   8  10   1      587.92      479.81     87.42 o 
  10  10   1       11.61      -58.99     58.99 o 
  12  10   1        8.70      -75.02     75.02 o 
  14  10   1       11.92      -78.16     78.16 o 
  16  10   1      383.29       85.32    143.30 o 
 -13  11   1      935.44      973.55    143.21 o 
 -11  11   1     1294.26     1597.57    139.69 o 
  -9  11   1     1518.76     2027.54    138.17 o 
  -7  11   1     2672.91     3204.76    208.57 o 
  -5  11   1     1659.65     1804.09    174.24 o 
  -3  11   1      755.41      980.83    145.55 o 
  -1  11   1     1570.71     1664.61    180.10 o 
   1  11   1      335.40       63.23     98.42 o 
   3  11   1      310.51      162.01     95.12 o 
   5  11   1      111.52      -92.30     92.30 o 
   7  11   1        2.34      -82.10     82.10 o 
   9  11   1       70.00      -85.31     85.31 o 
  11  11   1      114.42      -90.14     90.14 o 
  13  11   1       34.66      -81.22     81.22 o 
  -8  12   1        3.93      105.58    145.11 o 
  -6  12   1      166.54      116.07    107.19 o 
  -4  12   1      339.05      282.90    125.94 o 
  -2  12   1      114.83       90.90    110.52 o 
   0  12   1      224.36      255.35    164.46 o 
   2  12   1      429.53      557.79    133.98 o 
   4  12   1      208.29      136.78    113.96 o 
   6  12   1       54.89      -21.60     96.82 o 
 -26   0   2     3853.25     4682.44    379.94 o 
 -24   0   2     7464.98     8390.40    332.81 o 
 -22   0   2    25206.87    26861.50    682.50 o 
 -20   0   2    31101.92    32455.32    766.21 o 
 -18   0   2    21174.04    20368.05    521.21 o 
 -16   0   2    56306.56    53042.14   1099.78 o 
 -14   0   2    31068.50    29964.51    509.17 o 
 -12   0   2    76016.34    76439.95   1167.14 o 
 -10   0   2    46836.70    45074.44    872.08 o 
  -8   0   2     8538.37     8605.25    169.41 o 
  -6   0   2    73770.14    75380.05   1124.94 o 
  -4   0   2    32462.15    34867.87    535.07 o 
  -2   0   2    53235.18    51152.07    768.67 o 
   0   0   2    19058.71    19260.25    522.17 o 
   2   0   2    31978.17    32743.48    842.45 o 
   4   0   2   109277.69   106637.24   1900.86 o 
   6   0   2    53630.93    56597.14   1036.01 o 
   8   0   2    11124.42    12340.51    265.19 o 
  10   0   2     1339.44     1376.88    142.60 o 
  12   0   2     1178.03      771.26    134.51 o 
  14   0   2    20152.11    20732.68    744.82 o 
  16   0   2     8989.44     8723.37    436.45 o 
  18   0   2    19597.58    20687.92    801.66 o 
  20   0   2    20047.09    20758.95    824.14 o 
  22   0   2    24355.71    26009.17    993.71 o 
  24   0   2    10654.85    12578.94    643.45 o 
  26   0   2     5548.90     5930.43    447.05 o 
 -27   1   2     1404.26     1226.76    175.49 o 
 -25   1   2      426.18      402.15     98.52 o 
 -23   1   2      337.55      287.74     85.69 o 
 -21   1   2      318.29      450.76    122.71 o 
 -19   1   2      860.61     1009.81     83.43 o 
 -17   1   2     1710.79     1777.21     92.89 o 
 -15   1   2    10853.25    10628.32    185.16 o 
 -13   1   2    28974.86    28530.87    342.01 o 
 -11   1   2    37040.25    37216.85    424.12 o 
  -9   1   2    39525.00    38057.12    426.22 o 
  -7   1   2    62257.47    61724.00    660.70 o 
  -5   1   2   123995.98   124406.08   1292.87 o 
  -3   1   2    10701.24    11375.49    171.74 o 
  -1   1   2    56649.32    56028.71    723.51 o 
   1   1   2     9979.76    10402.82    144.83 o 
   3   1   2    12613.09    12846.36    185.54 o 
   5   1   2     2274.15     2234.36     71.46 o 
   7   1   2    31565.89    32740.75    444.41 o 
   9   1   2    13401.12    12804.33    208.82 o 
  11   1   2    52159.60    53177.20    835.27 o 
  13   1   2    35070.90    35402.73    783.72 o 
  15   1   2    15823.60    16381.37    452.31 o 
  17   1   2    19336.15    20075.29    543.24 o 
  19   1   2     4943.07     5334.60    258.12 o 
  21   1   2     2107.01     2164.99    189.06 o 
  23   1   2      670.09      806.88    158.65 o 
  25   1   2      137.54      -45.40    110.33 o 
 -26   2   2       55.67      -78.57    100.94 o 
 -24   2   2      231.15       70.25    129.13 o 
 -22   2   2      125.73      103.60     92.56 o 
 -20   2   2      103.66       10.75     81.15 o 
 -18   2   2       99.01       18.44     54.41 o 
 -16   2   2        0.34      -21.54     38.47 o 
 -14   2   2     2756.27     2627.32     68.11 o 
 -12   2   2     1794.89     1726.06     64.68 o 
 -10   2   2    16042.30    15948.09    204.56 o 
  -8   2   2    32924.54    33073.19    407.23 o 
  -6   2   2    15525.99    14861.46    170.84 o 
  -4   2   2   129787.32   128104.60   1263.60 o 
  -2   2   2    93959.45    89138.13   1155.07 o 
   0   2   2   161730.75   143259.36   3298.69 o 
   2   2   2   179618.77   161934.17   2322.77 o 
   4   2   2    46355.00    44418.39    747.08 o 
   6   2   2   148001.58   138670.09   2000.64 o 
   8   2   2    57655.59    59674.73    842.94 o 
  10   2   2    37378.75    36788.92    615.56 o 
  12   2   2    37136.83    39402.03    551.13 o 
  14   2   2     3122.24     3247.13    173.87 o 
  16   2   2     4371.88     4252.61    372.69 o 
  18   2   2     1608.87     1649.58    156.03 o 
  20   2   2       24.12      281.43    277.74 o 
  22   2   2      205.55      142.13    229.95 o 
  24   2   2       19.22      -28.97     78.79 o 
  26   2   2       47.37       57.43    112.74 o 
 -25   3   2       30.98      -92.01     92.01 o 
 -23   3   2      110.76      -84.15     84.15 o 
 -21   3   2       78.00       -9.35     87.97 o 
 -19   3   2      205.22      100.15     86.08 o 
 -17   3   2      892.20      649.18     81.58 o 
 -15   3   2      854.93      763.48     64.26 o 
 -13   3   2       73.67       39.73     24.29 o 
 -11   3   2     2641.39     2691.25    118.07 o 
  -9   3   2     4503.43     4472.11     70.98 o 
  -7   3   2     2154.55     2083.48     48.69 o 
  -5   3   2     1296.83     1371.80     41.07 o 
  -3   3   2     1885.55     1998.98     62.45 o 
  -1   3   2     1413.04     1487.31     55.58 o 
   1   3   2     2454.46     2516.12    106.90 o 
   3   3   2        0.79       10.03     49.06 o 
   5   3   2     4504.78     4436.93    209.87 o 
   7   3   2      147.48      353.90     55.90 o 
   9   3   2     6249.61     6254.20    147.17 o 
  11   3   2     1930.62     1869.56     68.67 o 
  13   3   2      508.91      439.05    119.08 o 
  15   3   2     1396.73     1609.40    138.66 o 
  17   3   2     1870.21     1868.30    155.64 o 
  19   3   2     1556.86     1495.00    164.97 o 
  21   3   2        4.61      -22.99     85.20 o 
  23   3   2      400.24      202.92    116.00 o 
  25   3   2       92.26       62.16    115.42 o 
 -24   4   2     1595.24     1451.30    195.38 o 
 -22   4   2      916.11     1025.68    158.36 o 
 -20   4   2      107.60       19.22     90.67 o 
 -18   4   2     2995.47     2757.54    185.14 o 
 -16   4   2     1409.92     1253.51    136.48 o 
 -14   4   2     1087.75     1115.08    134.84 o 
 -12   4   2     4119.45     3971.40     82.39 o 
 -10   4   2     6756.54     6796.15    189.75 o 
  -8   4   2     6898.07     6552.36    119.55 o 
  -6   4   2     3999.59     3654.65     99.60 o 
  -4   4   2    54099.44    55849.19    753.33 o 
  -2   4   2     9593.45     9854.80    149.15 o 
   0   4   2    31169.14    31261.46    457.07 o 
   2   4   2    43479.30    44201.00   1212.12 o 
   4   4   2     8462.56     8297.70    182.15 o 
   6   4   2    44755.94    46035.85    927.85 o 
   8   4   2    11597.11    11496.13    236.03 o 
  10   4   2    11162.28    11474.96    207.84 o 
  12   4   2     6814.82     6891.53    225.35 o 
  14   4   2     6550.10     6930.81    259.78 o 
  16   4   2     1480.87     1370.64    144.58 o 
  18   4   2      438.09      386.18    111.97 o 
  20   4   2     4348.91     4774.10    259.89 o 
  22   4   2        3.28      -66.68     93.66 o 
  24   4   2      418.47      406.87    138.89 o 
 -23   5   2       15.42      -65.02     93.49 o 
 -21   5   2     1027.80     1062.84    161.24 o 
 -19   5   2      609.56      797.41    136.49 o 
 -17   5   2       39.31       41.05     80.75 o 
 -15   5   2     1629.30     1669.61    108.14 o 
 -13   5   2     1654.36     1762.18     72.63 o 
 -11   5   2      874.56      991.25     70.07 o 
  -9   5   2    15588.23    16602.46    286.05 o 
  -7   5   2     6372.35     6512.35    161.65 o 
  -5   5   2     2727.94     2447.27    109.03 o 
  -3   5   2    10414.12    10915.06    167.46 o 
  -1   5   2    12819.10    13965.42    181.72 o 
   1   5   2     2535.88     2690.21     73.96 o 
   3   5   2      648.20      527.70     50.80 o 
   5   5   2      285.37      130.64     42.47 o 
   7   5   2     6803.05     6735.65    172.19 o 
   9   5   2      868.72     1026.28    274.46 o 
  11   5   2    20380.95    21757.78    636.66 o 
  13   5   2     3386.52     3470.15    131.86 o 
  15   5   2     2221.43     2113.53    128.27 o 
  17   5   2     5826.04     6070.18    281.48 o 
  19   5   2      149.76      158.95    139.08 o 
  21   5   2      330.65      391.64    129.56 o 
  23   5   2        1.63       15.19    106.33 o 
 -22   6   2     4213.88     3931.08    251.36 o 
 -20   6   2     7436.20     7567.90    331.48 o 
 -18   6   2     7267.87     7260.51    337.01 o 
 -16   6   2    12803.42    12398.56    403.54 o 
 -14   6   2     9991.49    10234.21    291.45 o 
 -12   6   2    14623.34    15134.92    410.45 o 
 -10   6   2    14227.47    15314.13    518.72 o 
  -8   6   2      383.84      355.77     50.30 o 
  -6   6   2     4888.95     4932.94    129.87 o 
  -4   6   2       17.48      -45.36     45.36 o 
  -2   6   2      112.65       57.32     27.15 o 
   0   6   2      137.93       67.43     23.00 o 
   2   6   2     4841.36     4803.46    112.58 o 
   4   6   2     1034.33      902.54     68.69 o 
   6   6   2     1655.39     1353.52     70.06 o 
   8   6   2        3.55      -32.42     32.42 o 
  10   6   2       92.71      -42.29     42.52 o 
  12   6   2     4692.78     4863.33    124.72 o 
  14   6   2     2282.63     2115.32    162.97 o 
  16   6   2     2752.26     2871.36    203.19 o 
  18   6   2     9528.20    10822.89    580.62 o 
  20   6   2     4213.10     4679.28    267.78 o 
  22   6   2     5330.29     5915.21    314.69 o 
 -21   7   2       44.52      -49.59     99.63 o 
 -19   7   2      292.79      107.08    106.84 o 
 -17   7   2     1752.52     1754.01    168.58 o 
 -15   7   2      450.98      370.28     80.60 o 
 -13   7   2     5029.21     5511.15    248.53 o 
 -11   7   2     9164.39     9049.19    334.26 o 
  -9   7   2     6985.73     7060.47    187.93 o 
  -7   7   2    16789.52    17327.97    418.38 o 
  -5   7   2     8162.90     8129.14    182.97 o 
  -3   7   2     5367.51     5416.62    140.64 o 
  -1   7   2     5363.60     5329.71    136.86 o 
   1   7   2      437.19      276.57     77.98 o 
   3   7   2      800.20      803.43     76.55 o 
   5   7   2      965.56      904.46     66.57 o 
   7   7   2     5488.08     5274.61    142.87 o 
   9   7   2     3183.58     3204.56    115.41 o 
  11   7   2     5058.48     5191.23    151.37 o 
  13   7   2     4108.77     4208.38    166.30 o 
  15   7   2     3918.29     3840.03    221.47 o 
  17   7   2     1917.55     1818.39    176.43 o 
  19   7   2     1241.04     1302.64    173.99 o 
  21   7   2      864.45     1008.55    170.47 o 
 -20   8   2       59.12      -13.15     99.91 o 
 -18   8   2       58.93      -51.50     86.44 o 
 -16   8   2        1.91      -96.61     96.61 o 
 -14   8   2      190.24      145.06     70.92 o 
 -12   8   2     1893.49     1589.87     95.13 o 
 -10   8   2     4110.30     3866.51    172.95 o 
  -8   8   2      649.32      546.83     69.92 o 
  -6   8   2     6137.69     6063.33    163.64 o 
  -4   8   2    10445.22    10267.82    221.55 o 
  -2   8   2    14066.48    14317.99    359.36 o 
   0   8   2    18526.55    19522.51    395.87 o 
   2   8   2    20215.86    20986.31    533.60 o 
   4   8   2    12552.45    12542.66    548.17 o 
   6   8   2     8886.37     8869.57    427.15 o 
   8   8   2    12500.09    12798.69    458.50 o 
  10   8   2     6602.32     7065.84    181.86 o 
  12   8   2     4663.53     4586.59    173.95 o 
  14   8   2      764.76      855.93    129.76 o 
  16   8   2      116.82       23.76     97.40 o 
  18   8   2      316.59      102.21     98.29 o 
  20   8   2       21.30      -22.87    103.45 o 
 -17   9   2      403.11      112.42    181.08 o 
 -15   9   2       65.59        3.91     67.28 o 
 -13   9   2      398.88      248.48     70.07 o 
 -11   9   2     1148.41     1133.70     95.16 o 
  -9   9   2      609.30      681.41     78.53 o 
  -7   9   2      571.23      689.83     75.67 o 
  -5   9   2      182.24      245.23     69.77 o 
  -3   9   2     3625.21     4228.68    167.28 o 
  -1   9   2     1679.78     1925.03    118.40 o 
   1   9   2        0.00      319.17    165.80 o 
   3   9   2     2350.12     2577.54    310.52 o 
   5   9   2     5259.16     5483.13    431.37 o 
   7   9   2       88.46      172.28     64.88 o 
   9   9   2      315.37      298.56     71.87 o 
  11   9   2     1241.96     1408.86    120.70 o 
  13   9   2      843.98      690.80    179.98 o 
  15   9   2     1121.44      928.67    197.89 o 
  17   9   2      104.76       73.36    104.52 o 
 -16  10   2       19.18      -53.16     84.86 o 
 -14  10   2      741.17      728.26    107.17 o 
 -12  10   2      488.57      580.78     97.08 o 
 -10  10   2      201.65      219.66     76.24 o 
  -8  10   2      892.77      785.62    101.14 o 
  -6  10   2       70.77       96.21     70.38 o 
  -4  10   2      870.67      898.16    102.37 o 
  -2  10   2      485.57      388.28     78.03 o 
   0  10   2      357.40      279.42    204.90 o 
   2  10   2      426.12      231.10     95.04 o 
   4  10   2       20.61      -71.21     71.21 o 
   6  10   2     1109.52      877.16    137.05 o 
   8  10   2        8.51      -66.39     66.39 o 
  10  10   2      431.66      130.67     98.91 o 
  12  10   2      633.54      525.87    113.36 o 
  14  10   2      152.02      -68.51    121.61 o 
 -11  11   2      100.86       91.05     78.12 o 
  -9  11   2       63.02      -63.36     63.36 o 
  -7  11   2       16.74      -61.74     61.74 o 
  -5  11   2       40.91      -83.77     83.77 o 
  -3  11   2        0.47      -76.84     76.84 o 
  -1  11   2       30.61      -92.32     92.32 o 
   1  11   2        3.03      -70.39     70.39 o 
   3  11   2        0.61      -81.40     81.40 o 
   5  11   2       13.39      -86.08     86.08 o 
   7  11   2      278.13       85.00    109.98 o 
   9  11   2        0.38     -106.37    106.37 o 
  11  11   2       92.72     -112.04    112.04 o 
  -6  12   2      200.95       66.05    108.90 o 
  -4  12   2       93.86       65.79    103.71 o 
  -2  12   2      246.98       45.90    118.59 o 
   0  12   2        9.43      -76.73     76.73 o 
   2  12   2        0.24      -87.00     87.00 o 
   4  12   2      282.32      189.45    114.29 o 
   6  12   2        0.37     -115.41    137.21 o 
 -25   1   3     3685.14     3569.25    183.31 o 
 -23   1   3     2173.10     2162.33    140.83 o 
 -21   1   3     3000.62     2605.87    217.58 o 
 -19   1   3     5005.91     4685.04    225.61 o 
 -17   1   3     7132.10     6264.67    163.61 o 
 -15   1   3     5926.31     5569.42    108.81 o 
 -13   1   3      281.67      305.95     37.34 o 
 -11   1   3     2416.45     2298.46     75.65 o 
  -9   1   3     2632.74     2698.68     62.54 o 
  -7   1   3        1.71      -13.11     13.11 o 
  -5   1   3     6744.03     6603.40     97.65 o 
  -3   1   3      160.94      255.07     79.45 o 
  -1   1   3     5091.99     4983.35    140.27 o 
   1   1   3      775.17      866.02    172.68 o 
   3   1   3    22509.36    22560.01    367.34 o 
   5   1   3    85967.67    86689.03   1269.77 o 
   7   1   3    25695.64    25024.73    358.71 o 
   9   1   3    13257.94    13405.66    218.38 o 
  11   1   3    40666.73    41652.71    572.62 o 
  13   1   3    42912.68    44749.37    959.49 o 
  15   1   3    16403.94    17187.67    476.21 o 
  17   1   3    21470.19    22525.11    596.22 o 
  19   1   3    12386.31    13275.74    574.02 o 
  21   1   3     3046.88     3123.85    221.18 o 
  23   1   3     3658.10     3682.26    244.75 o 
  25   1   3     1779.97     2113.23    224.32 o 
 -26   2   3       58.56       27.55    106.26 o 
 -24   2   3     1385.71     1371.81    166.33 o 
 -22   2   3     2233.51     2065.60    172.19 o 
 -20   2   3     3393.20     2892.08    146.91 o 
 -18   2   3    14045.03    12965.74    314.62 o 
 -16   2   3     6839.93     6681.41    296.01 o 
 -14   2   3     9242.33     8711.20    142.30 o 
 -12   2   3     7053.38     6742.88    115.88 o 
 -10   2   3     5621.22     6082.41    103.63 o 
  -8   2   3     5541.51     5809.91     95.72 o 
  -6   2   3     3981.67     4137.15     72.95 o 
  -4   2   3     8720.45     8990.34    159.74 o 
  -2   2   3    23716.77    24295.01    294.64 o 
   0   2   3    30881.64    32265.27    520.00 o 
   2   2   3    53664.40    54315.32    661.69 o 
   4   2   3    26004.58    26597.57    349.35 o 
   6   2   3    33353.27    33030.56    423.23 o 
   8   2   3    44403.03    48071.73    581.18 o 
  10   2   3     7145.80     6582.89    135.24 o 
  12   2   3     1822.47     1728.57     82.27 o 
  14   2   3      128.41       81.42     66.09 o 
  16   2   3      134.98       69.96     77.49 o 
  18   2   3     1101.78     1172.84    150.76 o 
  20   2   3     2650.47     2586.51    196.27 o 
  22   2   3     2821.45     3092.33    217.20 o 
  24   2   3     2283.89     2546.60    216.02 o 
  26   2   3     1707.29     1943.38    225.61 o 
 -25   3   3        7.87     -125.66    153.31 o 
 -23   3   3      121.72      -18.38     91.12 o 
 -21   3   3      577.36      575.72    122.17 o 
 -19   3   3     5505.72     5491.68    288.45 o 
 -17   3   3     5112.63     4929.83    172.36 o 
 -15   3   3    12735.28    12753.31    365.39 o 
 -13   3   3    51964.29    53604.86    872.71 o 
 -11   3   3    39758.84    40131.40    423.11 o 
  -9   3   3    94745.57    95759.12   1021.29 o 
  -7   3   3   120756.78   123453.56   1327.71 o 
  -5   3   3   107370.22   109086.75   1185.81 o 
  -3   3   3   125904.84   122873.53   1382.72 o 
  -1   3   3    44280.93    44709.44    507.88 o 
   1   3   3   114939.05   117718.92   1719.55 o 
   3   3   3    17586.21    18342.73    324.54 o 
   5   3   3     4377.31     4391.82    209.37 o 
   7   3   3     5107.29     5368.87    137.95 o 
   9   3   3     5334.93     5417.05    149.68 o 
  11   3   3      461.53      520.45     41.52 o 
  13   3   3     4619.72     4905.33    210.61 o 
  15   3   3     3295.05     3256.32    189.29 o 
  17   3   3     1187.07     1107.90    140.81 o 
  19   3   3     1072.42     1128.20    152.29 o 
  21   3   3       21.93      -70.14     95.51 o 
  23   3   3       65.02      -37.55    109.01 o 
  25   3   3      753.81      905.34    252.70 o 
 -24   4   3     1065.64      971.63    164.09 o 
 -22   4   3     1674.75     1858.26    187.64 o 
 -20   4   3     4314.55     4090.49    228.93 o 
 -18   4   3     9108.54     8799.80    570.15 o 
 -16   4   3     2800.14     3042.05    135.64 o 
 -14   4   3     9566.81     9627.29    277.59 o 
 -12   4   3     8528.99     8881.08    236.56 o 
 -10   4   3       67.21       40.90     25.06 o 
  -8   4   3       53.50       43.43     23.06 o 
  -6   4   3     3297.83     3024.68     77.37 o 
  -4   4   3     9395.47     8803.08    182.38 o 
  -2   4   3    27299.13    26427.28    344.26 o 
   0   4   3    49405.44    47744.05    744.94 o 
   2   4   3    32900.34    32934.98    574.68 o 
   4   4   3    45396.90    44504.15    708.92 o 
   6   4   3    51105.11    52718.30    828.27 o 
   8   4   3    23874.48    25174.50    697.39 o 
  10   4   3    14855.31    14567.17    254.60 o 
  12   4   3     3034.58     3253.62    122.93 o 
  14   4   3     1293.52     1380.64    141.37 o 
  16   4   3      234.74       93.41    121.52 o 
  18   4   3     2778.11     2811.15    208.19 o 
  20   4   3     1252.47     1511.48    174.67 o 
  22   4   3      871.68      996.08    247.85 o 
  24   4   3     2717.57     2444.89    218.39 o 
 -23   5   3     1452.30      987.05    161.31 o 
 -21   5   3     2402.50     2252.82    190.07 o 
 -19   5   3     1028.08      902.43    161.84 o 
 -17   5   3      391.40      534.15    326.94 o 
 -15   5   3      215.10      160.31     50.11 o 
 -13   5   3      428.65      406.79     46.51 o 
 -11   5   3      321.29      274.38     40.25 o 
  -9   5   3      717.35      526.10     46.24 o 
  -7   5   3      933.95      747.20     61.52 o 
  -5   5   3      786.32      558.08     53.59 o 
  -3   5   3      601.81      602.37     33.53 o 
  -1   5   3       26.81       94.96     62.54 o 
   1   5   3     2446.43     2303.49    119.21 o 
   3   5   3    10914.08    10766.15    232.39 o 
   5   5   3    11219.32    11126.47    242.55 o 
   7   5   3    16656.16    16439.11    325.70 o 
   9   5   3    25320.74    25829.39    464.33 o 
  11   5   3    25861.58    27149.04    425.73 o 
  13   5   3    20229.25    21258.28    419.73 o 
  15   5   3    18373.86    19885.80    697.46 o 
  17   5   3    17797.34    19855.23    556.72 o 
  19   5   3     6834.74     7463.22    487.60 o 
  21   5   3     4102.59     3973.35    253.11 o 
  23   5   3     4556.25     4694.16    285.74 o 
 -22   6   3     1424.97     1315.01    179.77 o 
 -20   6   3      785.51      823.42    189.34 o 
 -18   6   3       43.55        3.53    139.16 o 
 -16   6   3     2536.42     2632.99    216.71 o 
 -14   6   3     2016.19     1824.01     76.01 o 
 -12   6   3      142.00       73.56     35.85 o 
 -10   6   3       22.17      -46.65     46.65 o 
  -8   6   3       94.06       54.35     52.94 o 
  -6   6   3       97.84       -1.77     34.01 o 
  -4   6   3     3405.08     2994.06    101.56 o 
  -2   6   3       37.39      -22.15     29.78 o 
   0   6   3     2029.73     1651.15     78.73 o 
   2   6   3     5843.43     6125.03    165.74 o 
   4   6   3     5878.55     5460.46    163.06 o 
   6   6   3      370.35      532.09    230.30 o 
   8   6   3      171.54      186.58     61.40 o 
  10   6   3     4377.79     4706.01    161.10 o 
  12   6   3       85.81      158.58     78.10 o 
  14   6   3       26.63       41.41     86.49 o 
  16   6   3       34.87       23.62    142.09 o 
  18   6   3      194.36      575.51    133.02 o 
  20   6   3      214.33      195.91    112.63 o 
  22   6   3      353.18      499.38    140.92 o 
 -21   7   3     1562.61     1338.99    176.61 o 
 -19   7   3     1710.51     1692.22    174.13 o 
 -17   7   3     2621.57     2528.34    186.55 o 
 -15   7   3     5262.84     5734.98    364.72 o 
 -13   7   3     1848.74     1766.54     78.82 o 
 -11   7   3     2796.55     2830.55    195.95 o 
  -9   7   3     2578.71     2275.46    104.09 o 
  -7   7   3     7854.60     7866.01    187.99 o 
  -5   7   3     7317.35     7342.12    178.83 o 
  -3   7   3       43.57        3.65     42.22 o 
  -1   7   3     8040.89     8576.21    224.57 o 
   1   7   3     3395.14     3218.29    171.67 o 
   3   7   3     1571.83     1684.71     97.65 o 
   5   7   3     7224.12     7703.31    209.67 o 
   7   7   3     4980.78     4926.65    142.22 o 
   9   7   3     1362.75     1297.96     88.57 o 
  11   7   3      794.02      714.28     76.64 o 
  13   7   3     4411.79     4447.87    171.80 o 
  15   7   3     1505.27     1483.87    162.91 o 
  17   7   3      774.88      665.57    130.52 o 
  19   7   3      640.35      556.93    136.60 o 
  21   7   3       87.42      -17.04     99.89 o 
 -20   8   3       93.63      -34.65     90.78 o 
 -18   8   3      627.37      546.32    128.39 o 
 -16   8   3      626.70      636.60    106.65 o 
 -14   8   3      881.52      758.21     73.19 o 
 -12   8   3      881.62     1070.61     92.44 o 
 -10   8   3     1619.58     1803.74    104.05 o 
  -8   8   3      124.12      214.45     58.44 o 
  -6   8   3      155.55      296.08     61.01 o 
  -4   8   3      695.33      840.31     78.68 o 
  -2   8   3      180.73      147.87     65.19 o 
   0   8   3      118.43      206.51     85.12 o 
   2   8   3     1156.50     1263.86    252.07 o 
   4   8   3       24.08      -45.27     67.96 o 
   6   8   3      607.45      547.75    134.95 o 
   8   8   3     1016.56     1032.17    174.86 o 
  10   8   3      868.08      862.25    116.19 o 
  12   8   3      242.49       64.76     64.24 o 
  14   8   3       11.51      -64.49     64.49 o 
  16   8   3      972.61     1017.21    150.93 o 
  18   8   3      114.63       27.00     99.45 o 
 -17   9   3      530.78      554.68    178.56 o 
 -15   9   3     1314.44     1454.75    164.77 o 
 -13   9   3     1382.23     1409.13    105.52 o 
 -11   9   3     1155.27     1343.78    101.41 o 
  -9   9   3     6040.50     6448.55    322.40 o 
  -7   9   3     5140.10     5355.45    167.36 o 
  -5   9   3     7297.58     8100.38    216.61 o 
  -3   9   3     6452.27     6419.24    212.30 o 
  -1   9   3     1324.14     1491.47    148.52 o 
   1   9   3     5602.36     5896.24    548.24 o 
   3   9   3     2078.79     1986.83    236.12 o 
   5   9   3     1120.01     1088.24    132.35 o 
   7   9   3      640.88      559.76    113.07 o 
   9   9   3        0.35      -52.13     52.13 o 
  11   9   3       17.53      -25.74     60.59 o 
  13   9   3      107.25      -98.77     98.77 o 
  15   9   3      114.60     -101.69    117.11 o 
  17   9   3      161.40        7.03    158.11 o 
 -14  10   3      395.67      408.50     99.15 o 
 -12  10   3       48.74       30.46     59.55 o 
 -10  10   3       29.40      -19.26     68.85 o 
  -8  10   3       16.63       18.75     65.26 o 
  -6  10   3      334.98      121.43     71.88 o 
  -4  10   3      680.12      445.31     88.84 o 
  -2  10   3      316.31      163.66    101.12 o 
   0  10   3     1592.67     1397.71    159.75 o 
   2  10   3     1994.56     2037.33    164.99 o 
   4  10   3     2533.02     2555.43    180.25 o 
   6  10   3     1264.43     1173.25    397.11 o 
   8  10   3      270.16      183.11    135.09 o 
  10  10   3     1633.21     1675.95    167.96 o 
  12  10   3      203.07        9.57    119.47 o 
  14  10   3        0.82     -121.79    121.79 o 
 -11  11   3       13.54      -68.15     68.15 o 
  -9  11   3      181.43       18.54     78.31 o 
  -7  11   3      195.55        4.57     73.77 o 
  -5  11   3       69.23      -66.08     66.08 o 
  -3  11   3       25.30      -84.30     84.30 o 
  -1  11   3       71.46     -113.30    113.30 o 
   1  11   3       81.85      -45.61     82.96 o 
   3  11   3      640.16      591.39    129.53 o 
   5  11   3      344.64      289.95    115.23 o 
   7  11   3      683.16      750.74    140.79 o 
   9  11   3     1477.68     1799.42    383.26 o 
  11  11   3      651.77      622.12    177.50 o 
  -4  12   3       53.89      -83.00     83.00 o 
  -2  12   3        1.10      -97.11     97.11 o 
   0  12   3      198.71      107.33    110.67 o 
   2  12   3       44.18       12.75    116.33 o 
   4  12   3       43.15      -13.96     95.64 o 
 -26   0   4       73.78      -48.21    147.75 o 
 -24   0   4      179.17      162.41    145.62 o 
 -22   0   4      464.58      140.78    118.91 o 
 -20   0   4     1225.43      979.83    123.55 o 
 -18   0   4     4543.65     4415.48    196.79 o 
 -16   0   4     2617.66     2347.80    102.98 o 
 -14   0   4     4923.62     4303.43    134.38 o 
 -12   0   4     1249.34     2758.29    167.92 o 
 -10   0   4      395.04      397.83     48.47 o 
  -8   0   4      697.65      609.84     51.03 o 
  -6   0   4    16428.53    15747.71    287.92 o 
  -4   0   4    50984.89    51329.39   1355.26 o 
   0   0   4    93017.43    92344.47   2333.22 o 
   2   0   4   300962.62   290168.72   7054.42 o 
   4   0   4    79898.40    80230.27   2031.92 o 
   6   0   4    85870.64    87613.34   1606.05 o 
   8   0   4   225620.77   241273.27   4263.29 o 
  10   0   4    68130.66    68936.80   1292.85 o 
  12   0   4    40864.34    39663.84   1225.33 o 
  14   0   4    14116.53    15716.78    638.90 o 
  16   0   4     8859.14     8447.29    447.24 o 
  18   0   4     1612.60     1687.49    245.51 o 
  20   0   4        3.93     -108.91    108.91 o 
  22   0   4       91.27       16.79    146.59 o 
  24   0   4      264.54     -105.02    156.17 o 
 -25   1   4     1561.46     1345.17    251.49 o 
 -23   1   4     1896.76     1410.22    130.18 o 
 -21   1   4      747.20      395.90     86.42 o 
 -19   1   4       74.48      -52.26     52.26 o 
 -17   1   4        5.88      -45.87     45.87 o 
 -15   1   4     2870.54     3034.70     81.93 o 
 -13   1   4     5989.62     5995.39    113.01 o 
 -11   1   4     8334.07     7947.85    129.88 o 
  -9   1   4    61688.23    64597.46    707.50 o 
  -7   1   4    36507.00    37120.30    424.28 o 
  -5   1   4    28674.83    28263.56    366.67 o 
  -3   1   4    58764.38    61159.75   1126.44 o 
  -1   1   4    37184.79    37515.41    723.22 o 
   1   1   4    23117.27    23547.15    731.42 o 
   3   1   4      369.44      593.23    186.37 o 
   5   1   4     5343.58     6134.22    144.87 o 
   7   1   4     6078.78     5987.67    158.47 o 
   9   1   4    24682.72    24690.88    370.36 o 
  11   1   4     7338.40     7196.60    152.84 o 
  13   1   4    18519.41    19424.19    507.55 o 
  15   1   4    19072.29    19357.20    525.54 o 
  17   1   4    16543.16    16702.97    495.36 o 
  19   1   4     4955.99     5260.06    263.51 o 
  21   1   4     5886.90     5891.95    434.35 o 
  23   1   4     2109.08     1930.81    211.01 o 
  25   1   4       36.42      -69.68    147.26 o 
 -24   2   4     3940.53     3789.82    272.41 o 
 -22   2   4     6904.74     6834.18    297.07 o 
 -20   2   4    10572.57    10457.42    378.07 o 
 -18   2   4     8533.26     8246.77    238.77 o 
 -16   2   4    19651.50    19891.83    808.23 o 
 -14   2   4    33196.62    32769.53    443.33 o 
 -12   2   4    15900.47    15370.78    212.88 o 
 -10   2   4    33347.96    34497.73    404.94 o 
  -8   2   4    12273.19    12334.03    172.05 o 
  -6   2   4     4376.15     4278.32    107.15 o 
  -4   2   4    20541.15    21424.45    327.46 o 
  -2   2   4      504.95      459.30     58.08 o 
   0   2   4     1628.58     1831.36     71.17 o 
   2   2   4        3.63       -3.76     27.94 o 
   4   2   4    12068.02    12419.90    241.52 o 
   6   2   4        2.52       79.27     53.22 o 
   8   2   4        3.50       12.80     31.11 o 
  10   2   4       30.42      190.74     69.44 o 
  12   2   4      396.93      325.47    189.90 o 
  14   2   4     1068.66     1196.43    136.12 o 
  16   2   4     3778.25     3401.53    202.06 o 
  18   2   4     4527.77     4691.82    299.47 o 
  20   2   4     5852.39     6461.99    301.83 o 
  22   2   4     5701.77     5561.12    295.89 o 
  24   2   4     3703.44     3680.65    251.90 o 
 -25   3   4        8.79      -35.73     94.33 o 
 -23   3   4        0.24      -88.24     89.63 o 
 -21   3   4      112.44      198.95    167.57 o 
 -19   3   4      274.22      260.02     96.03 o 
 -17   3   4       27.78       65.21     71.83 o 
 -15   3   4     1446.52     1506.00     75.31 o 
 -13   3   4     3795.31     3880.21    103.10 o 
 -11   3   4     2084.54     1808.08     69.48 o 
  -9   3   4      760.04      592.07    170.27 o 
  -7   3   4     4805.95     4677.68    120.28 o 
  -5   3   4     5346.76     5323.16    126.43 o 
  -3   3   4     1880.74     1709.28     53.68 o 
  -1   3   4     5149.82     5515.09    112.73 o 
   1   3   4      939.95      903.76     47.44 o 
   3   3   4        1.13      -22.02     22.02 o 
   5   3   4      111.62      281.06    172.53 o 
   7   3   4      216.90      209.78     33.96 o 
   9   3   4      721.98      670.04     48.58 o 
  11   3   4       29.94      -35.16     35.16 o 
  13   3   4      359.63      298.18     89.81 o 
  15   3   4     2954.99     2786.69    180.68 o 
  17   3   4       62.72       40.73     89.65 o 
  19   3   4      214.58      289.89    114.44 o 
  21   3   4      773.29     1087.96    164.75 o 
  23   3   4       55.95      162.08    125.83 o 
 -24   4   4     1094.02     1157.99    164.92 o 
 -22   4   4     1466.38     1435.13    280.69 o 
 -20   4   4     1075.47      928.01    139.37 o 
 -18   4   4     3195.90     3087.33    193.47 o 
 -16   4   4     8607.21     8724.47    253.89 o 
 -14   4   4    11015.00    11028.52    225.56 o 
 -12   4   4     4734.49     4657.04    129.82 o 
 -10   4   4    18099.71    17891.90    374.38 o 
  -8   4   4    13607.72    13704.78    208.03 o 
  -6   4   4     6560.59     6041.84    146.57 o 
  -4   4   4    18641.69    18999.40    233.94 o 
  -2   4   4    12297.69    13715.04    217.02 o 
   0   4   4     4675.63     4738.07    108.59 o 
   2   4   4     2289.13     2198.74    128.44 o 
   4   4   4     8534.41     9233.11    170.75 o 
   6   4   4     1509.43     1535.51    162.85 o 
   8   4   4     7860.77     8727.13    167.38 o 
  10   4   4     3138.12     3023.13     93.84 o 
  12   4   4      862.89      837.46     67.14 o 
  14   4   4    11063.07    12128.12    385.99 o 
  16   4   4     1260.80     1527.07    217.00 o 
  18   4   4     3858.38     3874.29    362.49 o 
  20   4   4     4410.16     5121.78    275.33 o 
  22   4   4     1600.44     1629.61    198.25 o 
  24   4   4     1567.28     1656.40    306.58 o 
 -23   5   4      642.59      650.05    142.14 o 
 -21   5   4      328.18      290.90    110.97 o 
 -19   5   4       33.35      -74.97     74.97 o 
 -17   5   4      135.68      -37.85    104.53 o 
 -15   5   4       54.61       62.23     47.81 o 
 -13   5   4      191.93       86.26     44.93 o 
 -11   5   4     8151.42     7577.54    147.09 o 
  -9   5   4     6026.65     5895.90    140.00 o 
  -7   5   4     1961.89     1783.27     68.54 o 
  -5   5   4    26037.50    28658.49    414.34 o 
  -3   5   4     9545.78     9757.53    229.32 o 
  -1   5   4     1574.49     1349.70     71.83 o 
   1   5   4    16763.75    18193.94    346.21 o 
   3   5   4     1533.74     1555.32     88.82 o 
   5   5   4     1362.81     1621.39    101.04 o 
   7   5   4     2191.15     2334.06    119.73 o 
   9   5   4      871.42     1266.80     98.53 o 
  11   5   4       85.40      110.46     80.20 o 
  13   5   4     5072.09     5255.82    239.67 o 
  15   5   4      816.98     1078.17    193.56 o 
  17   5   4     3448.57     3361.63    216.59 o 
  19   5   4      208.64       -9.64    101.19 o 
  21   5   4      420.91      292.66    200.90 o 
  23   5   4      462.20      109.14    194.65 o 
 -22   6   4        5.96      -79.83     79.83 o 
 -20   6   4       28.22      -74.38     84.28 o 
 -18   6   4      264.65      170.54     99.89 o 
 -16   6   4      142.73       69.32     84.85 o 
 -14   6   4      701.01      507.65     66.52 o 
 -12   6   4       93.97       -2.67     37.83 o 
 -10   6   4      210.42       78.36     39.35 o 
  -8   6   4       25.47      -32.59     32.59 o 
  -6   6   4     3005.06     2455.17    121.55 o 
  -4   6   4    13272.40    13569.84    261.37 o 
  -2   6   4    18765.22    17893.75    364.03 o 
   0   6   4    19104.79    19099.66    597.96 o 
   2   6   4    38116.11    39303.98    660.66 o 
   4   6   4    22254.39    22138.19    421.46 o 
   6   6   4    32083.07    33673.09    592.13 o 
   8   6   4    28128.14    29392.61    535.08 o 
  10   6   4    11858.79    12325.28    287.27 o 
  12   6   4    14790.28    15310.19    515.06 o 
  14   6   4     2911.11     3128.90    591.66 o 
  16   6   4     1490.30     1725.01    215.55 o 
  18   6   4      717.63      769.04    218.14 o 
  20   6   4      229.41      154.21    165.54 o 
  22   6   4        0.60      -48.11    101.37 o 
 -21   7   4      272.83      142.87    121.32 o 
 -19   7   4      602.86      558.87    127.16 o 
 -17   7   4       82.13      -48.25     99.35 o 
 -15   7   4      488.00      392.10     59.09 o 
 -13   7   4      689.62      618.06     77.94 o 
 -11   7   4     1766.38     1654.88     80.05 o 
  -9   7   4     2565.60     2408.65     92.68 o 
  -7   7   4     5850.94     6067.66    169.15 o 
  -5   7   4     5834.99     6037.39    166.03 o 
  -3   7   4     5098.14     5449.52    197.84 o 
  -1   7   4     6305.67     6613.45    250.27 o 
   1   7   4      311.29      397.22     90.76 o 
   3   7   4      241.99      257.17    132.95 o 
   5   7   4        2.53      134.88    114.59 o 
   7   7   4     2085.07     1909.71    111.28 o 
   9   7   4      729.21      580.67    100.77 o 
  11   7   4     5851.35     5989.45    241.40 o 
  13   7   4     6389.28     6704.37    277.06 o 
  15   7   4     1800.21     2223.83    256.06 o 
  17   7   4     4465.52     4667.69    258.02 o 
  19   7   4     1618.71     1587.24    186.22 o 
 -18   8   4     2586.54     2763.54    208.38 o 
 -16   8   4     3962.70     4620.21    197.66 o 
 -14   8   4     2712.97     2935.91    117.66 o 
 -12   8   4     5797.88     6399.04    177.23 o 
 -10   8   4     5910.58     6486.07    153.00 o 
  -8   8   4     1327.18     1573.77     99.85 o 
  -6   8   4       38.19      -29.35     48.58 o 
  -4   8   4     1839.12     1886.94     99.67 o 
  -2   8   4      498.76      330.25     94.33 o 
   0   8   4      468.84      313.32     87.39 o 
   2   8   4        1.80      -88.51     88.51 o 
   4   8   4      818.99      718.56    185.07 o 
   6   8   4      629.53      506.49    102.32 o 
   8   8   4      179.81      103.65     64.27 o 
  10   8   4      105.67       64.48     61.60 o 
  12   8   4      269.06      113.84     84.02 o 
  14   8   4       63.66      -59.58     80.01 o 
  16   8   4      489.02      354.13    156.20 o 
  18   8   4     1169.23     1451.99    272.51 o 
 -17   9   4      371.23      360.32    125.41 o 
 -15   9   4      742.54      933.71    236.74 o 
 -13   9   4      437.58      442.37     69.23 o 
 -11   9   4     2503.96     2697.72    103.99 o 
  -9   9   4      332.21      314.97     70.83 o 
  -7   9   4     2629.92     2701.63    124.63 o 
  -5   9   4     3056.32     3034.68    192.33 o 
  -3   9   4       10.30      -44.10     75.27 o 
  -1   9   4     4218.37     4575.28    254.78 o 
   1   9   4      780.18      801.26    208.59 o 
   3   9   4       18.26      -87.12     91.34 o 
   5   9   4      176.28        8.73     82.96 o 
   7   9   4      149.46      -54.42     86.77 o 
   9   9   4       26.85      -60.24     94.37 o 
  11   9   4      540.55      112.27    125.75 o 
  13   9   4       11.43     -130.38    130.38 o 
  15   9   4      146.22      -25.77    135.47 o 
 -14  10   4      509.37      293.29     63.67 o 
 -12  10   4      408.19      270.40     63.49 o 
 -10  10   4      981.66     1089.02    104.18 o 
  -8  10   4      474.30      435.67     89.83 o 
  -6  10   4     1019.25      858.77    107.04 o 
  -4  10   4     1397.33     1195.32    121.28 o 
  -2  10   4     1325.03     1292.47    211.80 o 
   0  10   4     3303.87     3071.92    203.90 o 
   2  10   4      379.06      322.72    125.34 o 
   4  10   4     1195.64     1228.83    154.22 o 
   6  10   4     1645.74     1671.76    165.14 o 
   8  10   4     1094.69     1397.10    164.87 o 
  10  10   4      848.51      746.18    231.04 o 
  12  10   4      458.60      399.27    156.19 o 
  -9  11   4       37.38      -66.81     66.81 o 
  -7  11   4        7.09      -59.01     95.15 o 
  -5  11   4      237.77       61.95    105.70 o 
  -3  11   4      160.39      103.46    106.80 o 
  -1  11   4       94.32      190.75    141.80 o 
   1  11   4      509.37      666.47    188.51 o 
   3  11   4       32.21      163.91    104.88 o 
   5  11   4       93.72      218.99    110.02 o 
   7  11   4      287.20      580.18    128.29 o 
   9  11   4       20.17       81.52     99.97 o 
 -25   1   5      138.30      135.27    158.69 o 
 -23   1   5       41.51      -96.42    119.45 o 
 -21   1   5      252.71      127.61     68.88 o 
 -19   1   5      955.49      974.87     98.01 o 
 -17   1   5     5601.85     5206.63    178.84 o 
 -15   1   5     4795.39     5058.03    123.97 o 
 -13   1   5     3942.62     4030.26     95.49 o 
 -11   1   5    16408.85    16480.57    228.12 o 
  -9   1   5    28436.66    29634.46    360.46 o 
  -7   1   5    47624.22    48327.21    604.56 o 
  -5   1   5    29988.04    30904.46    526.48 o 
  -3   1   5    51462.36    55516.78   1052.80 o 
  -1   1   5    37641.04    37806.49    749.86 o 
   1   1   5    30406.49    30701.34    776.83 o 
   3   1   5    40500.95    42979.83    832.14 o 
   5   1   5    16458.24    17047.78    319.68 o 
   7   1   5    23076.98    23621.69    414.26 o 
   9   1   5       68.31      168.15     38.71 o 
  11   1   5     1009.64      931.37     63.48 o 
  13   1   5     8045.89     7618.49    284.99 o 
  15   1   5      230.94      208.26     95.66 o 
  17   1   5      334.07      283.43    105.90 o 
  19   1   5      264.25       87.99    100.12 o 
  21   1   5        9.10      -33.60    100.19 o 
  23   1   5      296.45       98.41    127.34 o 
 -24   2   5       19.67      -14.80     92.34 o 
 -22   2   5      835.16      787.13    129.59 o 
 -20   2   5     1487.22     1807.58    154.17 o 
 -18   2   5     3014.84     3038.87    142.04 o 
 -16   2   5     4366.25     4294.95    118.40 o 
 -14   2   5     9215.14     9559.67    181.25 o 
 -12   2   5    14084.97    14351.42    232.96 o 
 -10   2   5     1599.96     1400.13     56.09 o 
  -8   2   5     3038.23     2710.85     81.69 o 
  -6   2   5      522.10      470.70     59.23 o 
  -4   2   5      446.19      513.36     69.74 o 
  -2   2   5     7300.49     7001.50    214.10 o 
   0   2   5    21839.47    21695.35    740.77 o 
   2   2   5    10331.80     9606.98    209.77 o 
   4   2   5    42326.14    43416.77    696.35 o 
   6   2   5    30000.91    30919.74    521.28 o 
   8   2   5    16052.65    15520.11    303.33 o 
  10   2   5    11100.46    10841.15    210.78 o 
  12   2   5    15732.39    15713.69    856.41 o 
  14   2   5     3768.34     3510.19    203.03 o 
  16   2   5       52.22      -51.23     90.60 o 
  18   2   5       77.72      -27.20     92.01 o 
  20   2   5      697.52      758.48    150.52 o 
  22   2   5      190.75      372.16    139.33 o 
  24   2   5     1239.40     1544.69    203.52 o 
 -23   3   5     3886.52     3634.12    228.39 o 
 -21   3   5     3380.45     2932.71    194.26 o 
 -19   3   5    12181.74    11241.57    721.00 o 
 -17   3   5     2204.72     1851.66    149.32 o 
 -15   3   5      601.40      481.14     76.22 o 
 -13   3   5     1337.35     1181.44     63.90 o 
 -11   3   5      339.80      441.93     70.51 o 
  -9   3   5      217.39      110.57     41.00 o 
  -7   3   5    12662.55    12377.17    232.47 o 
  -5   3   5      961.10      855.04     60.90 o 
  -3   3   5    11847.01    13222.61    347.75 o 
  -1   3   5    11523.46    11672.12    241.80 o 
   1   3   5     1275.61     1300.87     72.31 o 
   3   3   5      555.63      805.35    150.69 o 
   5   3   5     6025.54     6092.54    165.74 o 
   7   3   5     5814.79     5671.58    202.29 o 
   9   3   5    20497.73    20661.15    386.24 o 
  11   3   5    27375.08    28391.67    522.09 o 
  13   3   5    27876.06    29023.73    704.49 o 
  15   3   5    31278.54    32985.52    795.70 o 
  17   3   5    14594.90    14948.20    472.88 o 
  19   3   5    19350.16    19907.02    591.06 o 
  21   3   5     8509.96     8177.62    361.78 o 
  23   3   5     4147.10     4300.67    275.25 o 
 -22   4   5     1913.77     1820.49    174.00 o 
 -20   4   5     2759.64     2546.43    183.31 o 
 -18   4   5     4772.02     4559.72    233.01 o 
 -16   4   5     9481.25     9394.57    213.12 o 
 -14   4   5    10198.46     9988.45    217.72 o 
 -12   4   5     9106.81     9034.97    228.23 o 
 -10   4   5     7031.50     7328.15    216.53 o 
  -8   4   5     6893.42     7082.93    326.43 o 
  -6   4   5     1460.80     1455.65     76.15 o 
  -4   4   5      480.09      612.13    210.52 o 
  -2   4   5     3830.62     3859.00    101.85 o 
   0   4   5     4589.59     4305.92    127.54 o 
   2   4   5    18370.16    19462.71    301.09 o 
   4   4   5    24461.26    24906.96    366.30 o 
   6   4   5    14532.06    15214.05    253.29 o 
   8   4   5    17697.16    18905.84    297.16 o 
  10   4   5    10299.86    10654.11    282.89 o 
  12   4   5     8669.05     9018.87    317.32 o 
  14   4   5     1310.57     1311.76    150.63 o 
  16   4   5       17.57       59.05     92.15 o 
  18   4   5       80.64       66.12     98.87 o 
  20   4   5      631.45      637.28    149.77 o 
  22   4   5     1338.29     1335.95    187.63 o 
 -23   5   5       26.02      -53.10     89.44 o 
 -21   5   5      376.99      247.57    107.35 o 
 -19   5   5      868.03      601.66    143.16 o 
 -17   5   5     1795.55     1512.65    120.08 o 
 -15   5   5     3837.56     4171.35    140.20 o 
 -13   5   5     8442.20     8359.57    246.49 o 
 -11   5   5    14208.98    14018.46    348.69 o 
  -9   5   5    26011.90    26966.34    578.37 o 
  -7   5   5    29588.24    29333.00    390.91 o 
  -5   5   5    26376.38    27924.25    375.41 o 
  -3   5   5    35308.40    38030.25    596.83 o 
  -1   5   5    26397.89    28044.95    548.16 o 
   1   5   5    25593.70    27454.38    538.39 o 
   3   5   5    21321.51    22500.02    345.67 o 
   5   5   5     6291.92     6775.23    157.70 o 
   7   5   5     3067.37     3502.67    112.65 o 
   9   5   5     1106.15     1212.04     73.95 o 
  11   5   5      345.70      278.50     59.18 o 
  13   5   5        9.20      -61.50     61.50 o 
  15   5   5      465.01      473.84    112.78 o 
  17   5   5       20.73      102.82     96.44 o 
  19   5   5      116.81       -9.58    102.29 o 
  21   5   5      417.85      308.72    128.32 o 
 -20   6   5      191.19      218.30    108.15 o 
 -18   6   5      984.77      938.92    151.45 o 
 -16   6   5      313.85      359.15     84.78 o 
 -14   6   5      206.11      169.59     60.31 o 
 -12   6   5      281.89      396.92     67.61 o 
 -10   6   5      592.09      670.15     75.57 o 
  -8   6   5     1162.50     1267.45     78.23 o 
  -6   6   5       45.06       88.35     45.59 o 
  -4   6   5     2711.43     2694.75    106.88 o 
  -2   6   5     2137.89     2487.17    118.46 o 
   0   6   5     3568.52     3460.27    184.91 o 
   2   6   5     6015.47     5891.45    173.56 o 
   4   6   5      321.78      238.93     76.57 o 
   6   6   5    11926.61    12754.88    237.16 o 
   8   6   5     3853.28     4125.84    123.12 o 
  10   6   5      907.47      972.15     76.21 o 
  12   6   5     2402.32     2952.98    273.65 o 
  14   6   5      267.73       60.62    119.38 o 
  16   6   5     1152.27     1001.18    153.85 o 
  18   6   5      114.00       95.45    160.45 o 
  20   6   5        3.03     -159.46    159.46 o 
 -19   7   5      121.54       57.85     96.46 o 
 -17   7   5      376.11      457.89     91.18 o 
 -15   7   5      225.00      246.04     67.90 o 
 -13   7   5      334.76      267.47     65.03 o 
 -11   7   5      430.66      400.56     90.72 o 
  -9   7   5      129.04       52.67     45.56 o 
  -7   7   5     6348.81     6195.58    148.04 o 
  -5   7   5     2140.00     1860.72     82.92 o 
  -3   7   5      757.24      732.59     80.71 o 
  -1   7   5     2124.65     2086.58    209.87 o 
   1   7   5     6348.58     6369.85    249.34 o 
   3   7   5     4305.08     3863.31    314.20 o 
   5   7   5      402.05      506.31     96.46 o 
   7   7   5     9882.12    10417.38    382.62 o 
   9   7   5      625.11      522.58     99.92 o 
  11   7   5      228.57      263.17     76.24 o 
  13   7   5     4673.73     4871.42    368.96 o 
  15   7   5     1026.27      692.66    197.48 o 
  17   7   5     1031.21     1109.67    240.84 o 
  19   7   5      353.40      176.87    204.01 o 
 -18   8   5        2.19       35.38     96.00 o 
 -16   8   5        1.86      -44.79     67.99 o 
 -14   8   5      143.92       19.82     48.98 o 
 -12   8   5      135.16       39.65     52.03 o 
 -10   8   5       14.46      -40.10     40.10 o 
  -8   8   5      703.90      637.27     68.72 o 
  -6   8   5      162.10       24.14     49.69 o 
  -4   8   5       10.25      -65.58    101.88 o 
  -2   8   5      201.73      131.53     84.13 o 
   0   8   5      951.48      652.30    178.74 o 
   2   8   5       47.89        1.91     69.07 o 
   4   8   5     2734.45     2711.15    356.40 o 
   6   8   5     1225.20     1157.31    263.58 o 
   8   8   5      577.54      443.18    103.60 o 
  10   8   5      937.37      794.36    102.18 o 
  12   8   5      766.39      695.64    199.79 o 
  14   8   5       19.15       82.17    165.31 o 
  16   8   5       60.31      262.56    121.08 o 
 -15   9   5     1291.43     1358.49    132.35 o 
 -13   9   5       83.76       23.24     50.67 o 
 -11   9   5       28.58      -38.95     43.99 o 
  -9   9   5      417.90      413.27     61.81 o 
  -7   9   5        0.11      -40.29     40.29 o 
  -5   9   5      224.98       24.75     86.13 o 
  -3   9   5      318.39      321.48    105.18 o 
  -1   9   5       34.23     -100.42    100.42 o 
   1   9   5      163.14       28.09     88.84 o 
   3   9   5       82.83      -91.06     91.06 o 
   5   9   5     1768.08     1624.11    297.40 o 
   7   9   5      212.28      168.46    108.00 o 
   9   9   5     1322.45     1200.83    151.88 o 
  11   9   5     2279.79     2369.93    244.60 o 
  15   9   5     2553.64     2978.88    319.32 o 
 -12  10   5      598.72      598.27     75.32 o 
 -10  10   5     1282.90     1493.93     99.06 o 
  -8  10   5      303.95      396.80     69.12 o 
  -6  10   5      317.53      299.15    115.00 o 
  -4  10   5      135.29      129.25    103.22 o 
  -2  10   5       42.14     -104.68    106.37 o 
   0  10   5       36.64      -26.05     86.11 o 
   2  10   5      361.99      178.49    103.79 o 
   4  10   5       17.00       53.25     92.44 o 
   6  10   5      455.06      624.23    262.99 o 
   8  10   5     1226.16     1738.53    265.69 o 
  10  10   5        6.35      -48.99    122.37 o 
  -7  11   5     1367.74     1515.44    224.19 o 
  -5  11   5     1520.49     1926.75    203.84 o 
  -3  11   5     1345.90     1605.02    184.93 o 
  -1  11   5      891.94     1120.22    160.95 o 
   1  11   5     1328.17     1791.66    461.17 o 
   3  11   5     1243.79     1879.72    281.51 o 
   5  11   5      261.40      309.81    122.03 o 
   7  11   5       75.19        9.22    160.83 o 
 -24   0   6     1317.85     1083.89    224.47 o 
 -22   0   6     4651.87     4995.47    363.76 o 
 -20   0   6     9439.55    10323.94    514.56 o 
 -18   0   6    11126.24    11673.17    531.14 o 
 -16   0   6    15118.32    16065.07    357.28 o 
 -14   0   6    43203.18    45961.63    774.61 o 
 -12   0   6    42812.86    43693.38    735.50 o 
 -10   0   6    29593.91    31440.53    552.45 o 
  -8   0   6    38764.33    40909.94    850.94 o 
  -6   0   6    10677.37    10553.72    421.26 o 
  -4   0   6    22745.16    24361.94    766.67 o 
  -2   0   6     5705.85     5890.26    289.77 o 
   0   0   6     1559.77     2105.45    172.91 o 
   2   0   6      329.72      364.95    103.10 o 
   4   0   6    18046.32    18998.98    622.02 o 
   6   0   6    13528.91    14280.70    366.89 o 
   8   0   6     2355.41     2272.08    128.79 o 
  10   0   6     4203.81     3899.36    170.02 o 
  12   0   6     2576.42     2535.45    232.68 o 
  14   0   6     1956.80     1584.50    225.27 o 
  16   0   6       22.38       22.45    123.35 o 
  18   0   6     3345.90     3339.58    320.61 o 
  20   0   6     1668.81     1846.48    277.91 o 
  22   0   6     3264.78     3801.87    365.88 o 
 -23   1   6      705.32      717.45    208.95 o 
 -21   1   6     1577.16     1385.97    153.57 o 
 -19   1   6     1538.57     1384.22    117.75 o 
 -17   1   6       33.46      -10.39     41.66 o 
 -15   1   6       35.89       -8.69     48.59 o 
 -13   1   6     1793.00     1824.28     79.85 o 
 -11   1   6     7164.87     7466.77    137.88 o 
  -9   1   6     7787.42     7524.91    153.50 o 
  -7   1   6    17466.27    17788.06    355.60 o 
  -5   1   6    36964.07    39810.29   1357.22 o 
  -3   1   6    45443.98    46546.53   1809.21 o 
  -1   1   6    17173.45    17699.80    422.14 o 
   1   1   6    24609.87    25051.35    946.41 o 
   3   1   6    20111.04    20282.80    462.71 o 
   5   1   6     2136.98     1894.21     94.54 o 
   7   1   6      578.34      458.60     59.94 o 
   9   1   6       81.63      529.86    317.48 o 
  11   1   6     1206.09     1122.88    191.91 o 
  13   1   6    14276.26    15149.29    635.79 o 
  15   1   6     5713.20     5945.72    274.35 o 
  17   1   6     3138.34     3462.47    323.51 o 
  19   1   6     9501.75     9456.93    380.78 o 
  21   1   6     2956.64     2961.17    418.44 o 
  23   1   6     1400.62     1269.68    190.59 o 
 -24   2   6      144.89       56.61    152.25 o 
 -22   2   6      274.45      103.96     93.69 o 
 -20   2   6       16.56      -71.78     71.78 o 
 -18   2   6      672.00      347.57    102.94 o 
 -16   2   6       35.28       17.16     54.88 o 
 -14   2   6       74.77      -12.54     37.26 o 
 -12   2   6      142.14      102.31     40.09 o 
 -10   2   6      553.12      439.26     75.83 o 
  -8   2   6       96.76        7.38     38.27 o 
  -6   2   6     2669.88     2287.19    133.42 o 
  -4   2   6    13864.57    13476.05    352.57 o 
  -2   2   6    16585.25    16398.60    456.70 o 
   0   2   6    22682.70    22234.31    608.33 o 
   2   2   6    31348.72    31924.68    547.98 o 
   4   2   6    43564.08    42973.66   1029.91 o 
   6   2   6    29389.01    29704.61    520.67 o 
   8   2   6    42304.47    42030.77    698.28 o 
  10   2   6    37992.60    39637.39    587.83 o 
  12   2   6    10400.52    10308.09    350.04 o 
  14   2   6    12296.39    12400.26    404.38 o 
  16   2   6     9523.10     9200.62    352.57 o 
  18   2   6     2337.94     1903.50    356.50 o 
  20   2   6     1554.85     1276.21    178.27 o 
  22   2   6      519.97      297.93    136.69 o 
 -23   3   6        6.11      -59.13     92.19 o 
 -21   3   6       78.38      -34.79     88.08 o 
 -19   3   6      139.44        2.12     84.18 o 
 -17   3   6      136.40      -54.02     59.76 o 
 -15   3   6       44.26      -39.57     39.57 o 
 -13   3   6       22.10      -39.23     39.23 o 
 -11   3   6      209.55       96.23     47.33 o 
  -9   3   6     1978.90     1839.01     88.82 o 
  -7   3   6     1575.00     1596.07     81.92 o 
  -5   3   6       28.24      215.75     70.38 o 
  -3   3   6      676.88      538.72     86.51 o 
  -1   3   6     2300.03     2555.12    110.39 o 
   1   3   6      182.77      263.07     60.14 o 
   3   3   6      719.81      925.84    123.37 o 
   5   3   6       33.58       79.56     56.74 o 
   7   3   6     1316.50     1355.88     99.97 o 
   9   3   6        1.38       33.99     61.65 o 
  11   3   6     1515.22     1404.72    109.74 o 
  13   3   6      350.51      159.22    116.95 o 
  15   3   6      208.89      155.38    101.73 o 
  17   3   6     1439.36     1326.28    165.39 o 
  19   3   6      578.51      624.91    141.88 o 
  21   3   6      433.53      175.12    125.13 o 
 -22   4   6      687.82      625.66    186.10 o 
 -20   4   6     1016.33      970.20    200.80 o 
 -18   4   6      536.49      392.01    105.72 o 
 -16   4   6     1065.70      872.03     81.99 o 
 -14   4   6     3776.80     3456.78    129.02 o 
 -12   4   6      137.49       91.31     53.11 o 
 -10   4   6       12.01      -41.61     41.61 o 
  -8   4   6     5347.93     5266.64    184.14 o 
  -6   4   6     1711.58     1702.28    117.92 o 
  -4   4   6     1295.12     1257.66    129.91 o 
  -2   4   6    11768.44    12905.84    521.91 o 
   0   4   6     3014.81     3021.24    146.68 o 
   2   4   6     6294.03     6093.08    185.81 o 
   4   4   6    11240.51    11602.96    272.02 o 
   6   4   6     8076.31     8225.67    217.83 o 
   8   4   6    15440.63    15336.49    326.89 o 
  10   4   6     3307.80     3334.46    136.20 o 
  12   4   6     5043.19     4592.80    242.58 o 
  14   4   6     5063.24     4541.38    235.61 o 
  16   4   6     2034.35     1894.88    169.42 o 
  18   4   6     1621.24     1552.73    177.11 o 
  20   4   6      567.78      289.69    124.19 o 
 -21   5   6     1098.48     1007.87    155.80 o 
 -19   5   6      775.25      761.85    136.33 o 
 -17   5   6     1715.06     1827.95    126.85 o 
 -15   5   6      475.42      505.97     75.46 o 
 -13   5   6       91.79       97.79     59.30 o 
 -11   5   6      293.48      223.27     61.12 o 
  -9   5   6        2.56      121.43     60.80 o 
  -7   5   6     3300.01     3297.75    128.24 o 
  -5   5   6     2464.47     2556.15    161.22 o 
  -3   5   6     1385.84     1476.25    137.71 o 
  -1   5   6     4059.29     3844.17    139.33 o 
   1   5   6     5384.77     5685.38    143.01 o 
   3   5   6       12.91      -38.52     38.52 o 
   5   5   6      316.66      333.90     53.42 o 
   7   5   6     1072.77     1036.13     74.10 o 
   9   5   6     2202.04     2074.26    112.65 o 
  11   5   6      621.38      663.07    160.43 o 
  13   5   6     3753.67     3940.45    237.53 o 
  15   5   6     1528.25     1724.68    266.76 o 
  17   5   6      876.42      804.75    192.97 o 
  19   5   6     3649.28     3473.58    247.00 o 
 -20   6   6     1436.60     1641.47    184.89 o 
 -18   6   6     3172.71     3212.08    212.97 o 
 -16   6   6     7090.16     7498.17    233.72 o 
 -14   6   6     6666.18     6761.44    281.03 o 
 -12   6   6     9932.51    10282.57    425.86 o 
 -10   6   6    13092.77    14206.79    340.28 o 
  -8   6   6     7093.25     7357.77    196.09 o 
  -6   6   6     4354.42     4513.07    123.68 o 
  -4   6   6     9761.77    10796.81    251.86 o 
  -2   6   6     3084.63     3434.46    133.72 o 
   0   6   6       15.96      -34.96     44.32 o 
   2   6   6       91.78       85.69     63.17 o 
   4   6   6      377.01      369.45     67.13 o 
   6   6   6      642.03      781.18     70.83 o 
   8   6   6      378.84      313.68     55.90 o 
  10   6   6      298.10      393.25     66.02 o 
  12   6   6      192.13      -87.06    112.83 o 
  14   6   6        6.32      -76.26     76.26 o 
  16   6   6      124.11      102.04     99.47 o 
  18   6   6      537.11      606.54    145.62 o 
 -19   7   6        6.15      -43.85     92.20 o 
 -17   7   6       35.79      -18.98     73.95 o 
 -15   7   6       99.07       13.66     62.60 o 
 -13   7   6      140.76        1.13     56.20 o 
 -11   7   6     2061.28     1867.89    106.75 o 
  -9   7   6     6097.29     5863.98    220.83 o 
  -7   7   6     2399.62     2258.44     93.53 o 
  -5   7   6     9477.72    10307.03    531.08 o 
  -3   7   6     8427.27     8912.12    232.77 o 
  -1   7   6     3639.81     3821.78    160.28 o 
   1   7   6    12508.92    13546.49    396.14 o 
   3   7   6     2798.75     3133.11    176.74 o 
   5   7   6      909.67     1110.08    110.26 o 
   7   7   6     1515.64     1799.15    110.05 o 
   9   7   6      292.22      279.01     61.36 o 
  11   7   6        1.62      -61.70     61.70 o 
  13   7   6      322.04      313.89    130.61 o 
  15   7   6     1341.68     1361.44    171.46 o 
  17   7   6      652.26      841.81    233.54 o 
 -16   8   6       43.75      -19.20     69.45 o 
 -14   8   6        5.45      -49.32     49.32 o 
 -12   8   6       66.17      -31.67     53.08 o 
 -10   8   6      333.07      209.37     53.78 o 
  -8   8   6       35.40      -33.67     45.20 o 
  -6   8   6       26.87      101.38     61.08 o 
  -4   8   6     3248.01     3082.16    143.17 o 
  -2   8   6     4436.60     4646.16    172.10 o 
   0   8   6     4104.15     3970.51    168.94 o 
   2   8   6     3835.87     3928.31    164.38 o 
   4   8   6     7041.00     6779.68    212.13 o 
   6   8   6     8335.11     8906.23    247.53 o 
   8   8   6     3975.47     4174.39    171.95 o 
  10   8   6     7095.97     7605.35    261.24 o 
  14   8   6     1116.17     1417.97    261.56 o 
  16   8   6      810.57     1054.96    235.72 o 
 -13   9   6       20.47      -56.79     56.79 o 
 -11   9   6       14.67      -32.67     48.81 o 
  -9   9   6      441.76      410.94     66.81 o 
  -7   9   6      107.09       45.86     62.35 o 
  -5   9   6      149.51      125.55     76.87 o 
  -3   9   6      320.03      197.59     97.64 o 
  -1   9   6       88.16       29.00     79.99 o 
   1   9   6        1.40       99.52     80.38 o 
   3   9   6       26.23      144.86     82.85 o 
   5   9   6       15.26       75.89     76.05 o 
   7   9   6      444.22      539.66     94.17 o 
   9   9   6      240.98      434.08     88.34 o 
  11   9   6      234.96      268.31     93.11 o 
 -10  10   6      289.93      282.55     72.53 o 
  -8  10   6       85.41      124.22     68.01 o 
  -6  10   6      429.60      523.94    108.27 o 
  -4  10   6      111.97      204.67     88.51 o 
  -2  10   6      330.58      221.37     91.27 o 
   0  10   6      346.12      263.36     85.10 o 
   2  10   6       32.00       79.52     73.39 o 
   4  10   6      112.80      166.19     76.00 o 
   6  10   6       95.70        3.94     68.49 o 
   8  10   6      649.47      913.97    159.83 o 
  -1  11   6        4.62      -70.19     70.19 o 
   1  11   6      146.11       36.93     77.21 o 
 -23   1   7     1925.63     1977.38    258.39 o 
 -21   1   7     2206.65     2045.01    251.23 o 
 -19   1   7     3025.90     2962.60    283.11 o 
 -17   1   7     5850.49     5702.60    151.41 o 
 -15   1   7     2568.31     2359.81     96.57 o 
 -13   1   7     1951.77     1780.65     84.92 o 
 -11   1   7     1075.70     1089.68     83.21 o 
  -9   1   7     4381.87     4319.41    193.97 o 
  -7   1   7     1352.19     1036.09    112.90 o 
  -5   1   7       32.55      -61.73     61.73 o 
  -3   1   7      989.55      958.26    111.49 o 
  -1   1   7      961.52      850.49    201.85 o 
   1   1   7     2132.76     1928.76    318.46 o 
   3   1   7      899.24      777.27    102.50 o 
   5   1   7      511.67      416.97     84.70 o 
   7   1   7     7568.92     7733.94    211.76 o 
   9   1   7      792.37      721.23     76.89 o 
  11   1   7     5115.46     5096.56    239.21 o 
  13   1   7    11539.81    11582.24    392.59 o 
  15   1   7     7728.20     7167.56    311.64 o 
  17   1   7     3546.82     3480.95    321.22 o 
  19   1   7     4983.24     4847.58    319.78 o 
  21   1   7     3984.51     3862.23    266.75 o 
 -22   2   7      445.68      167.12    153.07 o 
 -20   2   7      586.12      406.66    112.46 o 
 -18   2   7     1357.83     1283.51    150.09 o 
 -16   2   7     5523.14     6041.31    173.69 o 
 -14   2   7     3496.31     3627.26    116.31 o 
 -12   2   7     6107.90     6293.08    170.79 o 
 -10   2   7     8265.86     8271.43    208.91 o 
  -8   2   7    12032.40    12317.11    526.11 o 
  -6   2   7     4893.79     4693.01    448.69 o 
  -4   2   7       22.39      240.66     84.13 o 
  -2   2   7     1072.87     1345.68    495.19 o 
   0   2   7       35.38       31.51     76.32 o 
   2   2   7     3098.27     3056.25    160.54 o 
   4   2   7    12251.58    12910.83    324.06 o 
   6   2   7     3361.39     3142.37    137.70 o 
   8   2   7    12222.00    11567.79    274.15 o 
  10   2   7    16554.92    16561.72    309.43 o 
  12   2   7      740.49      506.50    115.50 o 
  14   2   7     5215.85     4658.67    245.61 o 
  16   2   7      812.66      721.15    136.24 o 
  18   2   7      575.31      198.57    122.46 o 
  20   2   7        5.30      -11.00    109.03 o 
 -21   3   7      234.47       32.11    102.53 o 
 -19   3   7       85.61      -73.17     77.22 o 
 -17   3   7       83.23       -4.62     57.37 o 
 -15   3   7      156.58       65.98     55.54 o 
 -13   3   7     1125.62     1369.28     97.91 o 
 -11   3   7    14822.30    15143.98    504.70 o 
  -9   3   7    13762.68    13910.45    469.09 o 
  -7   3   7    19997.21    21184.52   1976.38 o 
  -5   3   7    39411.20    41736.05   2903.92 o 
  -3   3   7    34049.68    34341.67   1532.35 o 
  -1   3   7    57558.73    60413.39   2852.35 o 
   1   3   7    28618.40    29357.54   1213.39 o 
   3   3   7    45160.48    45772.74   1468.31 o 
   5   3   7    18095.56    17887.55    368.70 o 
   7   3   7     4680.69     4571.98    164.90 o 
   9   3   7    11091.75    10053.34    303.88 o 
  11   3   7        8.11      -35.01     75.40 o 
  13   3   7      727.23      418.54    117.20 o 
  15   3   7      218.82      189.96    102.00 o 
  17   3   7     2094.53     2046.70    207.43 o 
  19   3   7      129.84       26.69    110.04 o 
  21   3   7      406.10      252.79    129.84 o 
 -20   4   7      592.76      503.58    168.71 o 
 -18   4   7      922.36      980.38    142.94 o 
 -16   4   7     2723.94     2949.47    233.45 o 
 -14   4   7     3155.44     3401.88    135.96 o 
 -12   4   7     4455.15     4694.58    155.54 o 
 -10   4   7     4871.75     5094.14    160.16 o 
  -8   4   7     3008.39     3144.16    150.14 o 
  -6   4   7      904.89     1105.03    203.76 o 
  -4   4   7      152.78      210.00     88.95 o 
  -2   4   7      130.95      -34.46     66.01 o 
   0   4   7     4119.34     3727.69    173.41 o 
   2   4   7     7889.86     7256.89    345.96 o 
   4   4   7    10870.32    10955.93    477.07 o 
   6   4   7    11069.62    11611.12    377.21 o 
   8   4   7    20067.56    19885.44    405.59 o 
  10   4   7    10584.49    10644.46    332.16 o 
  12   4   7     5180.76     4877.18    241.70 o 
  14   4   7     8872.91     8087.50    448.24 o 
  16   4   7     1595.66     1490.54    171.07 o 
  18   4   7      806.56      691.66    153.84 o 
  20   4   7       38.84      -79.01    108.49 o 
 -19   5   7     1918.00     1923.99    180.75 o 
 -17   5   7     1328.63     1223.05    119.71 o 
 -15   5   7      683.80      623.87     84.76 o 
 -13   5   7      645.52      635.89     81.04 o 
 -11   5   7      218.33      332.39    144.92 o 
  -9   5   7       76.99      -50.12     50.12 o 
  -7   5   7      153.65      175.78     83.73 o 
  -5   5   7     1456.82     1492.51    144.83 o 
  -3   5   7      439.24      346.92     91.00 o 
  -1   5   7      650.74      640.49    104.96 o 
   1   5   7      167.93       42.31     71.47 o 
   3   5   7      277.04      232.22     66.06 o 
   5   5   7        0.84       16.79     52.81 o 
   7   5   7      688.67      655.05     84.70 o 
   9   5   7     3069.23     2916.23    145.44 o 
  11   5   7     3956.59     3789.47    298.67 o 
  13   5   7     6065.07     5900.86    634.99 o 
  15   5   7     3964.24     4149.40    310.14 o 
  17   5   7     4636.06     4730.31    269.66 o 
  19   5   7     5040.73     5247.50    294.63 o 
 -18   6   7      477.89      426.42    122.24 o 
 -16   6   7      635.30      560.15     81.55 o 
 -14   6   7     4047.76     4177.44    155.32 o 
 -12   6   7      437.49      337.29     69.09 o 
 -10   6   7      565.13      537.86     76.78 o 
  -8   6   7      904.37      901.89    107.13 o 
  -6   6   7      238.48      191.06     86.49 o 
  -4   6   7      985.06      987.32    125.83 o 
  -2   6   7      431.91      264.31     88.82 o 
   0   6   7      140.52       91.36     73.93 o 
   2   6   7      419.61      298.97     90.09 o 
   4   6   7     1493.70     1667.26    142.18 o 
   6   6   7       14.44      -61.00     61.00 o 
   8   6   7      591.28      586.27     87.08 o 
  10   6   7      423.40      459.00    112.49 o 
  12   6   7      415.13      522.85    192.90 o 
  14   6   7       51.37       24.74    100.55 o 
  16   6   7       46.70       35.64    112.23 o 
 -17   7   7     1009.77      919.62    119.60 o 
 -15   7   7     1071.56     1175.76    117.67 o 
 -13   7   7     2505.90     2467.60    138.93 o 
 -11   7   7     1115.69     1117.49    100.80 o 
  -9   7   7     2801.37     2940.44    131.15 o 
  -7   7   7     2995.51     3206.83    221.90 o 
  -5   7   7     2977.06     2946.19    183.94 o 
  -3   7   7     1707.12     1728.02    149.90 o 
  -1   7   7        7.99      163.51    248.41 o 
   1   7   7     7883.16     8455.30    236.29 o 
   3   7   7     1077.22     1009.35    107.25 o 
   5   7   7       36.50       98.98     79.23 o 
   7   7   7     3618.23     3754.56    157.33 o 
   9   7   7      437.39      369.37     85.02 o 
  11   7   7      596.66      821.88    223.58 o 
  13   7   7      582.30      621.71    217.33 o 
  15   7   7     1771.35     1855.31    195.35 o 
 -14   8   7       87.07       16.23     80.60 o 
 -12   8   7     1381.48     1234.16    126.81 o 
 -10   8   7      687.57      827.09     94.85 o 
  -8   8   7      714.37      723.22    129.88 o 
  -6   8   7     1646.97     2060.02    126.04 o 
  -4   8   7      792.08     1249.31    122.55 o 
  -2   8   7      602.89      812.09    107.19 o 
   0   8   7      136.75      347.32     97.78 o 
   2   8   7      480.04      734.62    110.11 o 
   4   8   7      107.37      -14.20     76.06 o 
   6   8   7      103.34      161.81     82.28 o 
   8   8   7        2.61      -64.74     68.18 o 
  10   8   7      467.73      261.09    192.90 o 
 -11   9   7      540.23      491.91     91.31 o 
  -9   9   7      509.72      319.04    160.89 o 
  -7   9   7     2348.74     2274.80    139.27 o 
  -5   9   7     2562.12     2849.39    155.19 o 
  -3   9   7      903.50     1110.07    123.27 o 
  -1   9   7     3695.98     3740.85    244.86 o 
   1   9   7     2221.57     2429.85    142.64 o 
   3   9   7     2941.49     3068.73    193.10 o 
   5   9   7     2245.62     2336.79    148.52 o 
   7   9   7      407.37      433.40     89.44 o 
   9   9   7      811.01     1047.66    137.69 o 
  -6  10   7        0.99      -70.37     70.37 o 
  -4  10   7       25.17        4.52     77.09 o 
  -2  10   7      169.97       13.13     67.61 o 
   0  10   7      253.03      180.62    126.22 o 
   2  10   7      330.79      183.51     78.03 o 
   4  10   7     1116.11     1375.05    126.86 o 
 -20   0   8      154.89      -57.39    122.97 o 
 -18   0   8       86.16        1.95    126.09 o 
 -16   0   8     1803.84     1796.58    150.51 o 
 -14   0   8      116.88      -57.94     70.00 o 
 -12   0   8      908.74     1059.51    184.59 o 
 -10   0   8     3699.35     3670.52    270.69 o 
  -8   0   8     1699.03     1453.97    204.30 o 
  -6   0   8     1257.62      980.85    193.47 o 
  -4   0   8     1694.81     1265.42    202.56 o 
  -2   0   8     1767.73     1617.33    213.14 o 
   0   0   8     5997.67     6321.55    352.78 o 
   2   0   8    21583.15    22467.77    780.02 o 
   4   0   8    13240.80    13236.52    539.72 o 
   6   0   8    34109.68    35859.69    797.68 o 
   8   0   8    38382.05    39531.04    865.71 o 
  10   0   8    25014.67    25022.44    917.30 o 
  12   0   8    27897.89    28029.08   1017.62 o 
  14   0   8    11221.00    11265.17    581.42 o 
  16   0   8     8358.35     8933.51    525.22 o 
  20   0   8     1381.04      984.68    246.95 o 
 -21   1   8      897.20      645.68    188.27 o 
 -19   1   8     1363.31     1339.73    226.64 o 
 -17   1   8     1249.20     1029.86     96.89 o 
 -15   1   8      429.11      880.21    372.63 o 
 -13   1   8      180.65       -8.98     60.11 o 
 -11   1   8       69.81      -17.22    159.57 o 
  -9   1   8     2614.01     2638.94    170.65 o 
  -7   1   8     6619.67     6784.12    261.67 o 
  -5   1   8     5975.44     5994.00    246.60 o 
  -3   1   8    10291.80    10521.52    335.95 o 
  -1   1   8    19037.95    19019.42    898.41 o 
   1   1   8    15036.54    15674.51    442.33 o 
   3   1   8     9567.54     9738.10    314.24 o 
   5   1   8     4088.63     3972.66    160.40 o 
   7   1   8     3988.18     3661.86    154.54 o 
   9   1   8      240.74      172.45     65.97 o 
  11   1   8     1124.70     1454.07    159.70 o 
  13   1   8      121.59      151.43    164.06 o 
  15   1   8     1684.19     1788.88    189.30 o 
  17   1   8     5494.88     5455.26    296.01 o 
  19   1   8     2668.66     2640.63    225.27 o 
 -20   2   8     1660.52     2112.67    263.23 o 
 -18   2   8     2165.66     2454.09    182.43 o 
 -16   2   8     6287.97     6555.50    191.00 o 
 -14   2   8     9617.06     9903.37    236.40 o 
 -12   2   8     9844.51    10682.31    377.00 o 
 -10   2   8     8066.13     8094.87    577.06 o 
  -8   2   8    11372.49    11693.74    976.67 o 
  -6   2   8    11386.02    11987.77    990.73 o 
  -4   2   8     5073.61     4934.77    222.56 o 
  -2   2   8    10384.07    11098.22    567.75 o 
   0   2   8      877.53     1049.42    126.89 o 
   2   2   8        5.22      -49.96     49.96 o 
   4   2   8     2552.42     2409.70    126.56 o 
   6   2   8     1238.96     1145.08    106.87 o 
   8   2   8      163.91       59.13     62.04 o 
  10   2   8      190.83       21.05     63.07 o 
  12   2   8     1494.18     1236.48    158.02 o 
  14   2   8       79.63       79.98    137.90 o 
  16   2   8      150.96       35.59    112.63 o 
  18   2   8      378.97      408.04    137.57 o 
 -19   3   8        5.03      -86.00     86.00 o 
 -17   3   8       51.59      -50.68     61.51 o 
 -15   3   8      123.56      184.09     67.59 o 
 -13   3   8      252.64      309.11     70.46 o 
 -11   3   8     1748.14     1870.30    128.77 o 
  -9   3   8      364.56      460.14    107.40 o 
  -7   3   8      245.35      344.20    102.49 o 
  -5   3   8     4459.14     4780.14    462.73 o 
  -3   3   8     2407.42     2242.41    157.96 o 
  -1   3   8      654.11      699.05     82.59 o 
   1   3   8     1136.27      978.38     95.12 o 
   3   3   8     1284.45     1149.26    100.51 o 
   5   3   8      926.17      854.64    142.78 o 
   7   3   8       61.12      -14.11     57.90 o 
   9   3   8      369.98      343.91     77.76 o 
  11   3   8      116.96      -12.96     79.56 o 
  13   3   8      171.48       74.84     89.36 o 
  15   3   8        1.93      -29.63     93.84 o 
  17   3   8        9.46      -82.85    101.28 o 
  19   3   8        6.23      -56.87     99.96 o 
 -18   4   8      901.72     1022.69    119.43 o 
 -16   4   8      420.73      286.46     75.15 o 
 -14   4   8     4209.90     4442.12    203.90 o 
 -12   4   8     2769.54     2712.02    126.29 o 
 -10   4   8      677.57      862.58    261.01 o 
  -8   4   8     6617.30     7177.14    685.57 o 
  -6   4   8     8982.06     8736.96   1086.63 o 
  -4   4   8     3788.89     3556.42    211.75 o 
  -2   4   8     4385.42     4115.00    285.58 o 
   0   4   8     4250.26     4193.86    512.48 o 
   2   4   8     2686.40     2480.09    128.89 o 
   4   4   8     1838.75     1888.41    158.59 o 
   6   4   8     2201.72     2325.47    126.54 o 
   8   4   8     1749.66     1589.65    118.59 o 
  10   4   8      435.10      392.51    101.62 o 
  12   4   8      135.52      168.53     94.96 o 
  14   4   8     1044.53      827.89    141.41 o 
  16   4   8     1256.65     1075.16    166.87 o 
  18   4   8      157.83      -21.59    113.78 o 
 -17   5   8      384.28      200.15     85.00 o 
 -15   5   8      116.05      -40.60     60.44 o 
 -13   5   8        0.64      -52.89     52.89 o 
 -11   5   8      136.61       60.95     59.49 o 
  -9   5   8     1896.84     1854.05    155.77 o 
  -7   5   8     1441.74     1319.65    145.69 o 
  -5   5   8      167.65       -1.70     76.92 o 
  -3   5   8     7877.76     7606.25    680.49 o 
  -1   5   8     3882.25     3889.01    344.64 o 
   1   5   8     2586.63     2742.93    176.10 o 
   3   5   8     7846.39     8106.20    298.99 o 
   5   5   8     1361.84     1442.92    200.79 o 
   7   5   8     1980.94     2214.97    132.23 o 
   9   5   8      436.90      431.58     85.99 o 
  11   5   8       15.73      180.93    157.12 o 
  13   5   8      550.40      666.13    134.77 o 
  15   5   8      801.81      864.74    159.07 o 
  17   5   8      258.00      210.52    228.30 o 
 -16   6   8       58.75      -57.64     57.64 o 
 -14   6   8       46.47      -31.52     58.95 o 
 -12   6   8      380.80      126.26     66.27 o 
 -10   6   8      154.61      -10.85     87.74 o 
  -8   6   8       13.89      -66.39     66.39 o 
  -6   6   8      625.44      767.88    129.08 o 
  -4   6   8      484.53      219.49    151.71 o 
  -2   6   8     2110.20     1951.15    162.86 o 
   0   6   8      408.72      232.36    104.68 o 
   2   6   8     2932.59     2943.76    439.29 o 
   4   6   8     6842.81     7096.74    286.92 o 
   6   6   8     7923.56     7967.81    447.79 o 
   8   6   8     6919.85     6882.91    283.88 o 
  10   6   8     6568.67     6878.37    370.63 o 
  12   6   8     6306.05     6848.82    440.71 o 
  14   6   8     3637.99     3658.30    233.76 o 
 -15   7   8      694.21      692.63    102.71 o 
 -13   7   8        1.19      -58.62     58.62 o 
 -11   7   8      170.79      217.51     96.06 o 
  -9   7   8       70.05      -35.77     87.13 o 
  -7   7   8     1212.91     1442.07    277.03 o 
  -5   7   8      582.45      760.65    145.16 o 
  -3   7   8     1044.59     1122.09    155.81 o 
  -1   7   8     2567.64     3153.62    209.39 o 
   1   7   8      749.01      968.45    149.83 o 
   3   7   8      840.43      929.06    152.93 o 
   5   7   8      646.78      835.27    143.35 o 
   7   7   8      202.16      138.28    104.84 o 
   9   7   8       22.29     -118.28    118.28 o 
  13   7   8      258.45      107.17    152.26 o 
 -12   8   8     1805.11     2225.43    153.21 o 
 -10   8   8     3381.25     3891.74    234.39 o 
  -8   8   8     1846.66     2228.23    195.29 o 
  -6   8   8     1104.46     1569.07    183.82 o 
  -4   8   8     1670.33     1967.98    218.10 o 
  -2   8   8     1847.39     2163.36    193.02 o 
   0   8   8      472.54      378.48    125.72 o 
   2   8   8       80.94      -68.53     89.13 o 
   4   8   8       17.39      -80.31     80.31 o 
   6   8   8       40.97      -66.55     89.43 o 
   8   8   8      135.84       54.64    111.75 o 
  10   8   8      121.88       87.84    134.49 o 
  -7   9   8     1068.09     1417.05    170.33 o 
  -5   9   8      781.87      769.03    139.90 o 
  -3   9   8     1288.06     1477.58    175.44 o 
  -1   9   8     1131.56     1530.20    221.03 o 
   1   9   8      719.79      895.49    110.99 o 
   3   9   8      727.42      803.09    108.20 o 
   5   9   8      332.32      282.13     82.94 o 
 -19   1   9       66.02      -58.95    121.01 o 
 -17   1   9      111.97       -5.57     92.45 o 
 -15   1   9      394.26      547.96    115.78 o 
 -13   1   9      100.42       75.64     88.13 o 
 -11   1   9      967.69     1078.93    138.63 o 
  -9   1   9     5709.34     6038.10    259.58 o 
  -7   1   9     2865.91     3019.49    191.56 o 
  -5   1   9     6433.84     6256.19    267.86 o 
  -3   1   9     7519.91     7966.35    350.29 o 
  -1   1   9     7943.65     7941.75    300.00 o 
   1   1   9    12967.36    12520.01    389.35 o 
   3   1   9     9770.58    10261.02    287.56 o 
   5   1   9     8811.92     8723.04    251.95 o 
   7   1   9     4053.78     3754.39    144.74 o 
   9   1   9     4860.54     4588.79    250.03 o 
  11   1   9     1271.79     1035.76    149.26 o 
  13   1   9     1423.09     1386.46    343.32 o 
  15   1   9     1448.84     1123.33    171.60 o 
  17   1   9       42.13       16.00    112.94 o 
 -18   2   9      207.79      286.72    115.83 o 
 -16   2   9      443.71      549.82     99.98 o 
 -14   2   9     1247.22     1421.11    160.29 o 
 -12   2   9     2528.72     2814.84    207.32 o 
 -10   2   9     3475.00     3335.76    265.26 o 
  -8   2   9     1439.26     1419.83    152.68 o 
  -6   2   9     2327.63     2116.97    167.64 o 
  -4   2   9     3198.67     3068.24    240.78 o 
  -2   2   9     1916.83     1599.69    156.38 o 
   0   2   9     1767.66     1660.05    146.99 o 
   2   2   9      357.10      305.15    106.16 o 
   4   2   9       41.99       42.64     62.44 o 
   6   2   9     9807.97     9677.38    269.60 o 
   8   2   9     2180.62     2038.04    129.81 o 
  10   2   9     5292.83     4986.79    252.85 o 
  12   2   9     4612.37     3915.40    237.53 o 
  14   2   9     3706.99     3103.51    225.17 o 
  16   2   9     2984.86     2560.89    217.13 o 
 -17   3   9     4134.24     4574.04    233.83 o 
 -15   3   9     1905.92     2203.23    144.33 o 
 -13   3   9     1829.84     1846.48    165.86 o 
 -11   3   9     3106.62     2712.34    186.07 o 
  -9   3   9      430.06      307.97    109.32 o 
  -7   3   9      186.76      207.20     93.95 o 
  -5   3   9     2541.32     2375.83    177.72 o 
  -3   3   9      339.77      274.33    146.13 o 
  -1   3   9      489.48      569.54    121.26 o 
   1   3   9     5790.51     5483.61    360.83 o 
   3   3   9      113.78       27.64     59.19 o 
   5   3   9     1964.89     1835.96    124.73 o 
   7   3   9      240.86      115.73     70.55 o 
   9   3   9      433.24      309.87    108.26 o 
  11   3   9      677.69      595.01    128.30 o 
  13   3   9     2506.40     2452.54    212.18 o 
  15   3   9     3418.98     3510.68    239.49 o 
  17   3   9     2684.73     2670.37    223.29 o 
 -16   4   9     1671.84     1725.05    163.45 o 
 -14   4   9     2542.77     2683.48    154.57 o 
 -12   4   9     3891.66     4264.24    565.82 o 
 -10   4   9     4816.33     5058.87    334.20 o 
  -8   4   9     5648.19     6139.48    631.48 o 
  -6   4   9     3872.03     3703.93    391.47 o 
  -4   4   9     2950.94     3134.07    275.13 o 
  -2   4   9     1869.56     1868.64    328.73 o 
   0   4   9       37.22      -36.12     86.17 o 
   2   4   9      213.87       48.56     94.08 o 
   4   4   9      900.55      840.25    107.87 o 
   6   4   9     4832.34     4510.79    455.77 o 
   8   4   9      401.31      476.70    171.49 o 
  10   4   9     5221.06     5326.51    382.20 o 
  12   4   9     3149.46     2871.44    212.30 o 
  14   4   9     1199.82     1178.75    178.36 o 
  16   4   9     1377.86     1393.09    191.51 o 
 -15   5   9       79.83      -49.19     58.69 o 
 -13   5   9      652.34      585.74    132.88 o 
 -11   5   9     1750.53     1743.57    277.73 o 
  -9   5   9     3651.62     3441.78    528.73 o 
  -7   5   9     3975.40     4082.26    644.64 o 
  -5   5   9     4230.24     4142.82    382.83 o 
  -3   5   9    10068.48    10911.55   1376.76 o 
  -1   5   9     9236.33     9842.78   1392.27 o 
   1   5   9     8663.91     8571.68    815.18 o 
   3   5   9    10070.78    10877.15    951.02 o 
   5   5   9     4411.42     5549.84    711.58 o 
   7   5   9     3244.63     3095.83    282.29 o 
   9   5   9     3015.30     2566.58    319.49 o 
  11   5   9     1388.92     1294.62    239.35 o 
  13   5   9      350.13      259.95    120.80 o 
 -14   6   9        1.64       12.24     88.95 o 
 -12   6   9      115.47      107.94    104.93 o 
 -10   6   9      133.38      109.44    101.67 o 
  -8   6   9      158.03      247.93    137.32 o 
  -6   6   9      238.36      307.46    132.55 o 
  -4   6   9      108.99      265.51    120.89 o 
  -2   6   9      151.29      187.92    171.38 o 
   0   6   9      634.75      731.75    144.02 o 
   2   6   9      589.29      597.03    139.42 o 
   4   6   9     1184.50     1286.53    161.98 o 
   6   6   9      965.29     1175.41    175.40 o 
   8   6   9     2786.92     2755.69    189.96 o 
 -11   7   9       50.30      -85.84     93.94 o 
  -9   7   9      299.57      171.95    124.55 o 
  -7   7   9        7.75     -100.97    100.97 o 
  -5   7   9     1469.83     1418.83    239.95 o 
  -3   7   9       28.69      -94.37     94.37 o 
  -1   7   9       34.85      -25.45     98.67 o 
   1   7   9     2867.38     3005.39    211.68 o 
   3   7   9      804.09      836.15    136.41 o 
   5   7   9      549.13      342.11    117.08 o 
   7   7   9      345.67      271.95    195.91 o 
   9   7   9     1901.04     1548.17    244.31 o 
  -8   8   9       21.40      -84.31     94.02 o 
  -6   8   9       88.48       14.14    102.12 o 
  -4   8   9      125.67       64.89    106.24 o 
  -2   8   9      128.06      -21.73     97.44 o 
   0   8   9        1.78      -77.36     77.36 o 
   2   8   9      409.59      402.46    123.31 o 
   4   8   9        0.84      -81.68     81.68 o 
   6   8   9      583.28      494.48    183.54 o 
 -16   0  10     2482.44     2918.98    289.79 o 
 -14   0  10     5290.22     6003.03    387.05 o 
 -12   0  10     7191.99     8096.49    454.22 o 
 -10   0  10    11428.01    12311.31    577.41 o 
  -8   0  10     6966.15     8170.71    456.83 o 
  -6   0  10    11004.08    11489.17    555.38 o 
  -4   0  10    17216.41    18689.34    752.72 o 
  -2   0  10     3050.72     2838.97    277.11 o 
   0   0  10     6059.36     6264.43    393.99 o 
   2   0  10     1478.14     1234.90    219.27 o 
   4   0  10      147.30      247.12    153.04 o 
   6   0  10      141.45      -15.59    114.58 o 
   8   0  10      934.72      756.84    135.87 o 
  10   0  10      683.85      306.01    163.06 o 
  12   0  10     1844.85     1869.91    289.47 o 
  14   0  10     1542.43     1098.15    241.91 o 
 -17   1  10      390.26      431.05    128.19 o 
 -15   1  10      938.69      918.57    148.29 o 
 -13   1  10      273.47      453.84    123.61 o 
 -11   1  10       25.42        7.51    105.20 o 
  -9   1  10        5.84       -8.28    100.19 o 
  -7   1  10      296.08      532.18    128.73 o 
  -5   1  10     3962.71     3952.49    329.50 o 
  -3   1  10     5419.80     5430.99    260.67 o 
  -1   1  10     4361.40     4286.09    232.98 o 
   1   1  10     6723.98     6879.86    294.98 o 
   3   1  10     6455.54     6057.39    220.19 o 
   5   1  10     6831.70     6140.66    219.79 o 
   7   1  10     2997.35     2659.07    136.14 o 
   9   1  10      876.96      647.74    252.83 o 
  11   1  10     1158.52      742.14    141.47 o 
  13   1  10       26.34      -77.94     94.64 o 
  15   1  10      379.26      447.03    148.91 o 
 -16   2  10        1.26      -19.12     99.91 o 
 -14   2  10       16.28      -90.35     90.35 o 
 -12   2  10       40.14      -30.85     89.26 o 
 -10   2  10     1265.79     1413.66    208.07 o 
  -8   2  10        1.12      -33.95     84.04 o 
  -6   2  10      244.49       99.56     97.81 o 
  -4   2  10      192.72       63.67    101.92 o 
  -2   2  10     1704.79     1758.72    235.43 o 
   0   2  10      509.42      498.31     95.54 o 
   2   2  10      953.07     1126.32    119.86 o 
   4   2  10     6350.58     6226.00    225.67 o 
   6   2  10     3835.79     3843.40    182.47 o 
   8   2  10     5499.44     5610.27    188.54 o 
  10   2  10     5542.70     5231.71    276.53 o 
  12   2  10     5283.41     5194.28    285.90 o 
  14   2  10     3401.30     2969.74    232.36 o 
 -15   3  10       28.11      -64.68     97.50 o 
 -13   3  10        1.51     -123.45    123.45 o 
 -11   3  10       53.14      -77.47     77.47 o 
  -9   3  10       80.87      -67.22     91.69 o 
  -7   3  10      100.25     -115.16    115.16 o 
  -5   3  10      141.69      -87.10     87.10 o 
  -3   3  10       10.27      -33.77    121.98 o 
  -1   3  10       48.67      -84.86     84.86 o 
   1   3  10     1271.27      946.95    149.49 o 
   3   3  10        8.26      -94.36     94.36 o 
   5   3  10       80.67       35.79     80.80 o 
   7   3  10      232.04      356.46    102.98 o 
   9   3  10        8.78       69.87    152.24 o 
  11   3  10      216.42      163.91    121.33 o 
  13   3  10       17.46       32.69    115.67 o 
 -14   4  10      279.35      157.25    112.10 o 
 -12   4  10      836.89      538.21    141.69 o 
 -10   4  10       21.46       -0.83    107.62 o 
  -8   4  10       29.15      -96.68     96.68 o 
  -6   4  10     1933.31     2167.48    507.07 o 
  -4   4  10      210.55      175.95    111.59 o 
  -2   4  10       39.80      -93.75     93.75 o 
   0   4  10      333.28      257.64    240.81 o 
   2   4  10      774.30     1039.23    160.52 o 
   4   4  10     1617.13     1877.17    198.68 o 
   6   4  10      605.33      870.19    263.91 o 
   8   4  10     1802.19     1571.98    316.53 o 
  10   4  10     1737.48     1751.47    283.77 o 
  12   4  10      325.21      134.32    116.53 o 
 -13   5  10     1248.62     1437.12    281.70 o 
 -11   5  10      107.00      107.20    107.52 o 
  -9   5  10      752.15      704.24    147.89 o 
  -7   5  10      157.72      350.48    133.81 o 
  -5   5  10      116.85       12.11    110.51 o 
  -3   5  10       10.02      -35.19    109.59 o 
  -1   5  10      315.18      407.84    157.74 o 
   1   5  10      295.77      171.72    123.02 o 
   3   5  10      309.89      313.35    122.35 o 
   5   5  10     1010.36     1205.25    162.95 o 
   7   5  10       43.43      -86.73     86.73 o 
  11   5  10       74.78      -89.76     89.76 o 
 -10   6  10     2308.96     2757.63    215.82 o 
  -8   6  10     4550.76     5231.34   1073.21 o 
  -6   6  10     2676.90     3230.46    225.68 o 
  -4   6  10     3414.82     4029.04    884.60 o 
  -2   6  10     3069.89     3202.45    446.74 o 
   0   6  10     1869.69     2051.04    209.24 o 
   2   6  10      219.15       97.09    104.28 o 
   4   6  10      278.59      324.68    116.26 o 
   6   6  10      677.44      631.94    135.74 o 
   8   6  10      118.81      251.60    159.08 o 
  -5   7  10      535.94      390.66    130.00 o 
  -3   7  10     1713.11     1724.82    201.09 o 
  -1   7  10     2779.60     3109.85    222.18 o 
   1   7  10     1601.39     1738.40    190.93 o 
   3   7  10     2618.09     2841.50    214.31 o 
   5   7  10     2508.49     2700.08    203.81 o 
 -13   1  11      620.70      774.08    256.48 o 
 -11   1  11     1176.39     1208.05    175.76 o 
  -9   1  11     1722.06     1814.15    271.17 o 
  -7   1  11      552.97      501.81    136.05 o 
  -5   1  11      199.38       73.63    111.24 o 
  -3   1  11      101.97      -83.80    171.86 o 
  -1   1  11      249.42      125.79    117.24 o 
   1   1  11       11.16     -101.88    101.88 o 
   3   1  11       90.87      -44.44     76.27 o 
   5   1  11       28.91      -80.13     80.13 o 
   7   1  11       57.45      -32.96     70.20 o 
   9   1  11      205.98      109.68    107.95 o 
  11   1  11      205.95      130.01    121.88 o 
 -12   2  11      984.14     1064.31    165.52 o 
 -10   2  11     1558.61     1394.61    250.31 o 
  -8   2  11     1725.06     1917.42    201.94 o 
  -6   2  11     4324.85     4722.76    548.25 o 
  -4   2  11      991.25      960.81    164.86 o 
  -2   2  11      381.55      292.76    127.61 o 
   0   2  11     3819.21     3392.33    231.23 o 
   2   2  11       49.09       60.42     89.13 o 
   4   2  11       18.05        7.37     89.12 o 
   6   2  11      312.63      446.31    104.37 o 
   8   2  11      279.54      251.63    170.42 o 
  10   2  11      498.06      517.41    138.78 o 
 -11   3  11       21.04      -97.37     97.37 o 
  -9   3  11      506.95      309.06    138.56 o 
  -7   3  11     1631.18     1647.04    366.90 o 
  -5   3  11      640.85      801.97    174.96 o 
  -3   3  11     4825.47     5233.87    413.48 o 
  -1   3  11     8608.67     9132.72   1027.47 o 
   1   3  11     6197.76     6570.72    591.41 o 
   3   3  11     6250.44     6799.95    313.12 o 
   5   3  11     7545.06     7558.35    894.87 o 
   7   3  11     4527.79     4166.20    202.12 o 
   9   3  11     3929.26     3616.38    304.38 o 
 -10   4  11      876.60     1112.27    178.07 o 
  -8   4  11      525.24      532.04    151.31 o 
  -6   4  11     2075.42     2268.99    349.42 o 
  -4   4  11      561.20      843.99    163.43 o 
  -2   4  11      246.62      211.12    130.35 o 
   0   4  11      621.68      814.54    165.89 o 
   2   4  11      440.38      397.45    141.52 o 
   4   4  11      148.93      135.20    107.82 o 
   6   4  11      566.54      546.33    139.59 o 
  -7   5  11       19.58       -3.42    107.32 o 
  -5   5  11       98.80       26.66    112.07 o 
  -3   5  11       13.25     -101.68    101.68 o 
  -1   5  11        9.64      -97.60     97.60 o 
   1   5  11      208.74      -36.97    100.18 o 
   3   5  11      159.56       49.79    108.60 o 
   5   5  11       31.98      -92.11     92.11 o 
  -8   0  12     1713.92     1521.74    275.35 o 
  -6   0  12      206.09      249.08    174.90 o 
  -4   0  12      186.57      -70.47    145.82 o 
  -2   0  12      844.76      612.07    226.74 o 
   0   0  12       45.30     -100.71    151.85 o 
   2   0  12       24.63     -156.92    156.92 o 
   4   0  12      790.28      695.60    154.76 o 
   6   0  12      971.32      826.46    161.41 o 
  -7   1  12      305.93      116.77    132.11 o 
  -5   1  12        1.04     -103.53    103.53 o 
  -3   1  12      281.37      290.36    138.86 o 
  -1   1  12     1567.55     1650.85    204.27 o 
   1   1  12     2014.85     2040.44    217.03 o 
   3   1  12     2278.13     2454.71    177.57 o 
   5   1  12      900.87      850.70    112.94 o 
  -6   2  12     3063.97     3278.74    243.65 o 
  -4   2  12     2562.88     3074.98    235.55 o 
  -2   2  12     1442.82     1798.10    214.45 o 
   0   2  12     1086.14     1273.91    188.66 o 
   2   2  12     1296.24     1194.96    262.76 o 
   4   2  12      215.54      243.31    135.25 o 
  -3   3  12      485.14      686.49    159.66 o 
  -1   3  12      758.44     1060.36    174.63 o 
   1   3  12       40.31       31.74    126.67 o 
                                                 
